# Supplementary material for: Profiling the miRNA-mRNA-lncRNA interaction network in MSC osteoblast differentiation induced by (+)-cholesten-3-one
Source: BMC Genomics. 2018 Oct 29;19:783. doi: 10.1186/s12864-018-5155-2 (PMC6206902; doi:10.1186/s12864-018-5155-2)
Supplement: Supplementary file 1 — miRNA and lncRNA microarray of MSC osteoblast differentiation induced by CN. (XLS 21 kb) [file 12864_2018_5155_MOESM1_ESM.xls]

## Sheet: miRNA
Additional file 2:miRNA and lncRNA microarray of MSCs osteoblast differentiation induced by CN												z-scores
ID	Name	CN	CN	CN	CN	control	control	control	control	P-value	style	CN1	CN2	CN3	CN4	control1	control2	control3	control4
RB_p_rnomi000001	rno-miR-320-3p:MIMAT0000903	15.3027	15.9669	15.5498	15.3869	15.0556	15.3869	15.0058	15.1606	0.00390646	up	3.39815	3.80106	3.54803	3.4492	3.24822	3.4492	3.21804	3.3119
RB_p_rnomi000027	rno-miR-582-3p:MIMAT0017360	8.72686	8.73598	8.93664	8.66156	8.2503	8.34817	8.39124	8.12864	0.000522696	up	-0.590944	-0.58541	-0.463686	-0.630558	-0.880036	-0.820662	-0.794536	-0.953838
RB_p_rnomi000123	rno-miR-352:MIMAT0000610	8.76818	8.9211	8.83822	9.19722	8.40727	8.55075	8.60641	8.97316	0.0273177	up	-0.565874	-0.473113	-0.523389	-0.305612	-0.784815	-0.697777	-0.664013	-0.441531
RB_p_rnomi000150	rno-miR-25-5p:MIMAT0004713	11.3275	13.725	11.8677	13.6913	11.2299	13.741	11.7607	13.6332	0.0218157	up	0.98666	2.44107	1.31438	2.42064	0.927492	2.45074	1.24947	2.38534
RB_p_rnomi000160	rno-miR-323-5p:MIMAT0004637	11.2854	11.9092	11.4888	12.0844	11.0096	10.9909	11.2572	12.1671	0.00734525	up	0.961133	1.33957	1.08455	1.44585	0.793804	0.782482	0.94405	1.49597
RB_p_rnomi000203	rno-miR-135b-3p:MIMAT0017043	8.90558	9.92407	9.16113	10.9467	8.83052	9.87652	9.10115	10.6304	0.0291609	up	-0.482529	0.135315	-0.327502	0.755682	-0.528062	0.106468	-0.363886	0.563781
RB_p_rnomi000234	rno-miR-1912-3p:MIMAT0017865	9.57731	8.8815	9.28915	9.18302	8.98655	8.95383	9.07848	8.90068	0.0444429	up	-0.0750376	-0.497136	-0.249841	-0.314227	-0.433406	-0.453255	-0.377638	-0.4855
RB_p_rnomi000258	rno-miR-142-5p:MIMAT0000847	8.45892	8.92815	8.57837	8.94544	8.2503	8.49436	8.19722	8.83763	0.0268226	up	-0.753482	-0.468836	-0.681018	-0.458344	-0.880036	-0.731985	-0.912237	-0.523748
RB_p_rnomi000264	rno-miR-200a-5p:MIMAT0017151	8.86341	9.17055	8.84196	9.26239	8.52699	8.94691	8.39124	9.28915	0.0376204	up	-0.508106	-0.321788	-0.521121	-0.266077	-0.71219	-0.457457	-0.794536	-0.249841
RB_p_rnomi000265	rno-miR-200b-5p:MIMAT0017152	9.24109	8.42679	9.04303	8.5727	8.61287	8.21917	9.02167	8.18921	0.0182531	up	-0.278998	-0.772973	-0.399147	-0.684459	-0.660092	-0.898921	-0.412101	-0.917096
RB_p_rnomi000282	rno-miR-3558-5p:MIMAT0017825	9.34596	9.12767	9.09935	9.13539	8.92815	8.96578	9.01367	8.67176	0.032022	up	-0.215381	-0.3478	-0.364982	-0.343119	-0.468836	-0.446005	-0.416955	-0.624366
RB_p_rnomi000309	rno-miR-138-1-3p:MIMAT0004734	10.9662	9.19722	10.2214	8.76818	10.7438	8.90727	9.90811	8.36878	0.00370014	up	0.767519	-0.305612	0.315705	-0.565874	0.632605	-0.481503	0.125634	-0.808163
RB_p_rnomi000314	rno-miR-299b-5p:MIMAT0017833	8.95056	8.64881	8.73809	8.44863	8.70217	8.24258	8.38208	8.29606	0.0259972	up	-0.455243	-0.638291	-0.584129	-0.759722	-0.605918	-0.884719	-0.800092	-0.852279
RB_p_rnomi000322	rno-miR-3596d:MIMAT0017823	7.59898	7.41943	7.50779	7.29749	7.14975	7.16302	7.55746	6.94398	0.0445942	up	-1.27514	-1.38406	-1.33046	-1.45803	-1.54766	-1.53961	-1.30033	-1.67248
RB_p_rnomi000329	rno-miR-379-3p:MIMAT0004791	7.67596	8.13571	7.79157	8.42993	7.5727	7.67154	7.52845	8.12864	0.0261486	up	-1.22845	-0.949549	-1.15831	-0.771068	-1.29108	-1.23113	-1.31793	-0.953838
RB_p_rnomi000382	rno-miR-3589:MIMAT0017888	10.6121	10.3184	11.6306	10.3871	10.4018	10.1016	11.4144	9.85837	0.00903714	up	0.552668	0.374527	1.17054	0.416186	0.425126	0.243038	1.0394	0.0954597
RB_p_rnomi000384	rno-miR-365-5p:MIMAT0017184	13.2971	11.1445	12.3498	11.208	12.891	10.8625	12.2066	10.8203	0.00437414	up	2.18151	0.875658	1.60684	0.914183	1.93516	0.704615	1.51993	0.678978
RB_p_rnomi000389	rno-miR-330-3p:MIMAT0000568	13.3519	11.4023	13.741	11.6619	13.3519	10.7938	13.6913	11.5678	0.00819807	up	2.21469	1.03207	2.45074	1.18955	2.21469	0.662919	2.42064	1.13243
RB_p_rnomi000395	rno-miR-873-5p:MIMAT0005339	8.48533	8.84999	8.81378	9.10999	8.04303	8.61609	8.46429	9.12928	0.0329161	up	-0.737463	-0.516248	-0.538214	-0.358524	-1.00577	-0.658139	-0.750224	-0.346822
RB_p_rnomi000430	rno-miR-326-5p:MIMAT0017028	10.6583	9.86419	11.2145	10.315	10.6073	9.65531	10.9285	9.89558	0.0271939	up	0.580731	0.0989881	0.918105	0.372468	0.549798	-0.0277231	0.744639	0.11803
RB_p_rnomi000463	rno-miR-20a-5p:MIMAT0000602	10.1254	9.67043	10.1887	9.9647	9.19722	9.56629	9.9438	9.79076	0.0106602	up	0.257455	-0.0185462	0.295873	0.159963	-0.305612	-0.0817219	0.147282	0.0544434
RB_p_rnomi000470	rno-miR-124-3p:MIMAT0000828	11.3719	9.00843	11.6782	8.55986	10.9409	8.92815	11.6675	8.55075	0.00958735	up	1.01361	-0.420136	1.19939	-0.692252	0.752128	-0.468836	1.19292	-0.697777
RB_p_rnomi000497	rno-miR-3590-3p:MIMAT0017890	9.22792	9.37232	9.87652	9.35948	8.91439	8.60733	9.80977	9.10999	0.00819807	up	-0.286989	-0.19939	0.106468	-0.207182	-0.477185	-0.663452	0.0659768	-0.358524
RB_p_rnomi000519	rno-miR-3561-3p:MIMAT0017831	8.40195	8.48533	8.4131	8.33651	8.13731	8.26883	8.24407	7.93295	0.0396424	up	-0.788043	-0.737463	-0.781278	-0.82774	-0.948577	-0.868792	-0.883817	-1.07255
RB_p_rnomi000528	rno-miR-299b-3p:MIMAT0017834	11.8677	10.74	10.5541	10.8094	11.4403	10.5335	10.166	10.4831	0.00751032	up	1.31438	0.630274	0.517513	0.672358	1.05509	0.504981	0.28208	0.474412
RB_p_rnomi000529	rno-miR-299a-3p:MIMAT0017167	8.40195	9.05731	9.00246	9.65531	8.38909	8.70434	8.73725	9.75989	0.0491884	up	-0.788043	-0.39048	-0.423754	-0.0277231	-0.79584	-0.604606	-0.584641	0.0357184
RB_p_rnomi000552	rno-miR-6324:MIMAT0025063	13.2694	12.5774	12.5652	12.2419	12.8132	12.2983	12.3498	12.0451	0.0250481	up	2.16467	1.74487	1.73747	1.5414	1.88796	1.57557	1.60684	1.422
RB_p_rnomi000569	rno-miR-196b-3p:MIMAT0017171	8.3592	10.03	8.30663	9.3143	8.07414	9.90896	8.26474	9.51249	0.0470151	up	-0.813974	0.199561	-0.845863	-0.234587	-0.986898	0.126146	-0.871278	-0.114357
RB_p_rnomi000600	rno-miR-377-3p:MIMAT0003123	9.60432	8.67618	9.6506	8.36878	9.2246	8.17336	9.32811	8.14848	0.00594223	up	-0.0586522	-0.621688	-0.0305767	-0.808163	-0.288998	-0.926706	-0.226207	-0.941804
RB_p_rnomi000601	rno-miR-183-3p:MIMAT0017141	9.45533	9.01437	9.54279	8.66156	9.0607	8.79238	9.1729	8.42679	0.0178817	up	-0.149036	-0.416532	-0.0959787	-0.630558	-0.388429	-0.551194	-0.320366	-0.772973
RB_p_rnomi000636	rno-miR-883-5p:MIMAT0017294	10.0568	10.3073	9.95056	10.409	9.60212	10.1154	9.72813	10.1887	0.037923	up	0.215837	0.367818	0.151382	0.429482	-0.0599884	0.251362	0.016455	0.295873
RB_p_rnomi000641	rno-miR-1-3p:MIMAT0003125	10.0807	9.45147	9.9438	9.49248	9.32136	9.19044	9.67043	9.15387	0.00496561	up	0.230301	-0.151377	0.147282	-0.126499	-0.230301	-0.309722	-0.0185462	-0.331908
RB_p_rnomi000662	rno-miR-30b-5p:MIMAT0000806	8.07882	8.60107	7.76653	8.48834	7.76818	8.2125	7.68299	8.22641	0.0313343	up	-0.984061	-0.667247	-1.1735	-0.735633	-1.1725	-0.902968	-1.22418	-0.894526
RB_p_rnomi000667	rno-miR-135a-3p:MIMAT0004732	10.6958	10.6251	10.9285	10.5818	10.3727	10.2919	10.5768	10.2578	0.0144017	up	0.603449	0.560601	0.744639	0.534304	0.407442	0.358444	0.531301	0.337782
RB_p_rnomi000685	rno-miR-3568:MIMAT0017848	8.53406	8.70347	8.61816	8.88303	8.21917	8.32249	8.33455	8.77479	0.035447	up	-0.7079	-0.605131	-0.656885	-0.496209	-0.898921	-0.836242	-0.828926	-0.561869
RB_p_rnomi000690	rno-miR-361-5p:MIMAT0003117	9.02011	9.63957	9.51939	9.80574	8.67463	9.26136	9.31288	9.56986	0.0199175	up	-0.413048	-0.0372716	-0.110173	0.0635356	-0.622624	-0.266701	-0.235446	-0.0795601
RB_p_rnomi000003	rno-miR-322-3p:MIMAT0000547	7.92258	8.16742	7.88188	8.14275	8.14784	8.90068	8.22641	8.55507	0.0068088	down	-1.07884	-0.930314	-1.10353	-0.945281	-0.94219	-0.4855	-0.894526	-0.695155
RB_p_rnomi000004	rno-miR-218a-1-3p:MIMAT0017162	8.08846	8.17804	8.18395	8.10787	8.50532	8.34485	8.71768	8.24407	0.0315268	down	-0.978213	-0.923869	-0.920288	-0.966437	-0.725337	-0.822679	-0.596513	-0.883817
RB_p_rnomi000007	rno-miR-741-3p:MIMAT0017902	7.99718	8.18828	7.99294	8.23182	8.5753	8.75426	8.39981	8.50184	0.00448418	down	-1.03358	-0.917659	-1.03616	-0.891245	-0.682881	-0.57432	-0.789338	-0.727447
RB_p_rnomi000008	rno-miR-6325:MIMAT0025064	8.41891	8.56677	8.52405	8.49785	8.88455	8.97154	8.84549	8.91308	0.00674003	down	-0.777754	-0.688058	-0.713971	-0.729864	-0.495282	-0.442511	-0.518978	-0.477979
RB_p_rnomi000019	rno-miR-499-3p:MIMAT0017227	7.77396	7.66267	7.78054	7.65284	7.78709	8.83249	7.92704	7.68299	0.0474828	down	-1.16899	-1.23651	-1.165	-1.24247	-1.16103	-0.526862	-1.07613	-1.22418
RB_p_rnomi000035	rno-miR-129-1-3p:MIMAT0017120	8.79685	8.39874	8.61287	8.57837	9.39741	9.21947	9.37422	9.18441	0.000123796	down	-0.548484	-0.789986	-0.660092	-0.681018	-0.184172	-0.292112	-0.198235	-0.313381
RB_p_rnomi000036	rno-miR-129-2-3p:MIMAT0000601	8.59759	8.64881	8.45866	8.51002	8.80595	9.26136	8.99947	8.82018	0.00759285	down	-0.669362	-0.638291	-0.753637	-0.722481	-0.542967	-0.266701	-0.425569	-0.534333
RB_p_rnomi000047	rno-miR-3592:MIMAT0017895	8.3592	8.32165	8.33651	8.20823	8.72686	8.66844	8.67904	8.58308	0.0131499	down	-0.813974	-0.836755	-0.82774	-0.905554	-0.590944	-0.62638	-0.619951	-0.678161
RB_p_rnomi000051	rno-miR-34c-3p:MIMAT0004723	11.6155	10.8563	11.9844	11.4754	12.0844	11.7456	11.9844	11.3378	0.032641	down	1.16139	0.700846	1.38517	1.07638	1.44585	1.24028	1.38517	0.992938
RB_p_rnomi000066	rno-miR-409a-3p:MIMAT0003205	8.42679	8.45892	8.3537	8.32811	8.78136	8.96578	8.44243	8.59991	0.032751	down	-0.772973	-0.753482	-0.817312	-0.832832	-0.557881	-0.446005	-0.763488	-0.667952
RB_p_rnomi000090	rno-miR-1249:MIMAT0017892	9.78484	9.9745	9.16585	9.32699	11.1248	11.6306	10.203	10.7477	0.0358299	down	0.0508544	0.16591	-0.324641	-0.226888	0.863688	1.17054	0.304547	0.634931
RB_p_rnomi000109	rno-miR-378a-3p:MIMAT0003379	14.4271	13.9454	14.2426	13.7631	14.477	13.9755	14.1778	14.8799	0.0458459	down	2.86699	2.57475	2.75503	2.4642	2.89724	2.593	2.71572	3.14163
RB_p_rnomi000124	rno-miR-219a-1-3p:MIMAT0004741	9.36167	10.0191	9.77293	10.8625	9.40833	10.2125	9.99709	11.0195	0.0448968	down	-0.205851	0.192944	0.0436318	0.704615	-0.177546	0.310282	0.179612	0.799833
RB_p_rnomi000149	rno-miR-6328:MIMAT0025067	8.09737	8.1082	7.99294	7.72664	8.2009	8.18952	8.52797	8.12283	0.0461348	down	-0.972804	-0.966238	-1.03616	-1.1977	-0.910004	-0.916909	-0.711597	-0.957363
RB_p_rnomi000154	rno-miR-296-5p:MIMAT0000898	9.26033	8.60107	8.79238	8.71768	9.9183	9.23122	9.34596	9.33957	0.000701513	down	-0.267325	-0.667247	-0.551194	-0.596513	0.131818	-0.284984	-0.215381	-0.219256
RB_p_rnomi000169	rno-miR-344b-5p:MIMAT0017811	8.15608	8.16302	8.30663	8.15987	8.55075	8.62388	8.52992	8.47269	0.0168363	down	-0.93719	-0.932981	-0.845863	-0.934892	-0.697777	-0.653412	-0.710412	-0.745128
RB_p_rnomi000184	rno-miR-466b-1-3p:MIMAT0017285	12.891	10.0497	12.7872	11.3555	13.1811	11.8147	12.9413	11.8244	0.000632737	down	1.93516	0.211512	1.87214	1.00365	2.11111	1.28224	1.96564	1.28811
RB_p_rnomi000187	rno-miR-466b-2-3p:MIMAT0017286	10.8094	11.3626	10.8467	8.82615	11.3555	10.9827	10.8676	10.8625	0.0124209	down	0.672358	1.00798	0.694985	-0.53071	1.00365	0.777522	0.707665	0.704615
RB_p_rnomi000223	rno-miR-99b-3p:MIMAT0004725	10.9409	9.73323	11.5437	9.71832	10.8236	9.86206	11.6782	10.1016	0.0439065	down	0.752128	0.0195452	1.11782	0.0105014	0.681002	0.097696	1.19939	0.243038
RB_p_rnomi000229	rno-miR-105:MIMAT0012825	9.28569	9.39393	9.04303	9.56986	9.43671	9.73015	9.52185	9.68234	0.049945	down	-0.251941	-0.186283	-0.399147	-0.0795601	-0.160329	0.0176795	-0.108684	-0.0113265
RB_p_rnomi000242	rno-miR-483-3p:MIMAT0003121	8.66534	8.74315	8.56415	8.82177	9.15545	9.60849	9.19722	9.61609	0.000123796	down	-0.628264	-0.58106	-0.689647	-0.533365	-0.330948	-0.056126	-0.305612	-0.0515136
RB_p_rnomi000287	rno-miR-361-3p:MIMAT0017199	10.5859	9.19044	10.2919	9.03514	11.2752	10.0059	11.1094	8.96578	0.00170564	down	0.536799	-0.309722	0.358444	-0.40393	0.954931	0.184948	0.85438	-0.446005
RB_p_rnomi000291	rno-miR-3550:MIMAT0017808	8.29749	8.47168	8.34541	8.4131	8.66844	9.00738	8.65508	8.94398	0.00559835	down	-0.851409	-0.745744	-0.822342	-0.781278	-0.62638	-0.420773	-0.634484	-0.459232
RB_p_rnomi000296	rno-miR-532-3p:MIMAT0005323	8.93664	9.68803	9.29677	9.99453	9.58261	10.2272	9.78811	10.7995	0.000811554	down	-0.463686	-0.00787154	-0.245219	0.178058	-0.0718215	0.31918	0.0528364	0.666363
RB_p_rnomi000307	rno-miR-874-5p:MIMAT0017290	9.51742	9.48382	9.34596	9.41653	9.99453	10.03	9.88665	9.95456	0.00130674	down	-0.111367	-0.131754	-0.215381	-0.172569	0.178058	0.199561	0.112615	0.153811
RB_p_rnomi000348	rno-miR-328a-3p:MIMAT0000564	8.22641	8.17274	8.12703	8.12056	8.36878	8.26151	8.77479	8.45866	0.0313618	down	-0.894526	-0.927085	-0.954816	-0.958738	-0.808163	-0.873237	-0.561869	-0.753637
RB_p_rnomi000365	rno-miR-207:MIMAT0003115	8.35232	8.26737	8.20823	8.25326	8.51274	8.73598	8.5394	8.48734	0.0342503	down	-0.818148	-0.869679	-0.905554	-0.878242	-0.720833	-0.58541	-0.704659	-0.736243
RB_p_rnomi000385	rno-miR-296-3p:MIMAT0004742	12.2304	10.9827	12.4141	11.4555	12.4641	11.0594	12.6853	11.6452	0.04326	down	1.53437	0.777522	1.64584	1.06429	1.67616	0.824052	1.81034	1.1794
RB_p_rnomi000433	rno-miR-615:MIMAT0012835	10.409	10.5068	10.9827	9.86312	10.2445	10.3727	11.3719	10.6862	0.0498487	down	0.429482	0.488816	0.777522	0.0983423	0.329704	0.407442	1.01361	0.597625
RB_p_rnomi000439	rno-miR-351-3p:MIMAT0017041	12.7391	12.1671	14.3907	11.8459	13.67	11.9415	14.2022	11.782	0.0358322	down	1.84298	1.49597	2.84491	1.30113	2.4077	1.35914	2.73053	1.26237
RB_p_rnomi000504	rno-miR-503-5p:MIMAT0003213	12.1262	9.65531	11.9092	9.70261	12.0118	9.83989	12.2983	9.93811	0.0167125	down	1.47119	-0.0277231	1.33957	0.000969349	1.40178	0.0842511	1.57557	0.143832
RB_p_rnomi000516	rno-miR-466c-3p:MIMAT0017287	11.2938	11.1159	10.7671	11.2669	11.8677	11.5547	11.7171	11.3306	0.00372765	down	0.966203	0.858283	0.646749	0.949929	1.31438	1.1245	1.223	0.988574
RB_p_rnomi000559	rno-miR-298:MIMAT0017795	9.32811	9.40408	8.86147	8.66844	10.0693	10.14	9.64273	9.28323	0.00042641	down	-0.226207	-0.180125	-0.509282	-0.62638	0.223404	0.266322	-0.0353535	-0.253432
RB_p_rnomi000583	rno-miR-343:MIMAT0000591	8.4671	8.69305	8.42993	8.62981	8.59991	9.08048	8.66222	9.1507	0.0281155	down	-0.748522	-0.611451	-0.771068	-0.649814	-0.667952	-0.376425	-0.630153	-0.333831
RB_p_rnomi000630	rno-miR-3072:MIMAT0025071	8.87728	8.90558	8.56653	8.65105	9.12121	9.55866	8.97871	8.99223	0.0100688	down	-0.499691	-0.482529	-0.688203	-0.63693	-0.35172	-0.0863517	-0.438164	-0.429962
RB_p_rnomi000632	rno-miR-1199-3p:MIMAT0031126	11.0195	12.6386	11.1159	12.9114	11.1021	12.8615	11.2145	12.9603	0.0275241	down	0.799833	1.78204	0.858283	1.94751	0.849962	1.91726	0.918105	1.97715
RB_p_rnomi000640	rno-miR-7b:MIMAT0000780	7.81057	7.63027	7.83723	7.57648	7.82615	8.33595	8.13443	7.783	0.0356121	down	-1.14679	-1.25616	-1.13061	-1.28879	-1.13733	-0.828079	-0.950327	-1.16351
RB_p_rnomi000644	rno-miR-139-3p:MIMAT0004735	9.82873	11.7532	10.74	11.922	10.8563	11.9569	10.8467	12.0395	0.0068088	down	0.0774805	1.24489	0.630274	1.34733	0.700846	1.36847	0.694985	1.41857
RB_p_rnomi000661	rno-miR-30d-5p:MIMAT0000807	9.07848	9.17726	8.89178	8.93221	9.316	9.38046	9.32136	9.30407	0.0273315	down	-0.377638	-0.317716	-0.490895	-0.466369	-0.233556	-0.194452	-0.230301	-0.240795
RB_p_rnomi000677	rno-miR-431:MIMAT0001626	7.77396	7.66977	7.71939	7.55171	9.9438	7.63027	7.73767	7.51471	0.040564	down	-1.16899	-1.2322	-1.2021	-1.30382	0.147282	-1.25616	-1.19101	-1.32626
RB_p_rnomi000703	rno-miR-3573-3p:MIMAT0017857	8.26209	8.07381	8.36167	8.22822	8.74546	8.41996	8.61379	8.4086	0.0291334	down	-0.87288	-0.987101	-0.812476	-0.893431	-0.579656	-0.777115	-0.659534	-0.78401

## Sheet: lncRNA
Additional file 2:miRNA and lncRNA microarray of MSCs osteoblast differentiation induced by CN									z-scores
ID	CN	control	log2Ratio	Ratio	转录本名称	NCBI GI号或者基因组位置	基因名称	style	CN	con
RB_p_rnol002255	11.6922	10.2963	1.39589	2.63151	ENSRNOT00000036895	chr5:160646597:160647080:1	ENSRNOG00000027882	up	0.206372	-0.858478
RB_p_rnol000075	11.1031	10.0848	1.01832	2.02555	Mouse_homology_transcript(679):NR_035481	chr2:262354536-262354585:+	Mouse_homology_gene:	up	-0.243028	-1.01985
RB_p_rnol001338	11.1587	9.96614	1.19254	2.28555	XR_145872.1	GI:392346354		up	-0.200641	-1.11037
RB_p_rnol005412	11.9213	10.6551	1.2662	2.40527	ENSRNOT00000042688	chr10:37797860:37798207:-1	ENSRNOG00000032825	up	0.381101	-0.584814
RB_p_rnol000695	12.3229	11.0616	1.26129	2.3971	Mouse_homology_transcript(2351):NR_003373	chr10:55234821-55237889:+	Mouse_homology_gene:	up	0.687483	-0.274686
RB_p_rnol002761	11.4602	10.204	1.25624	2.38872	ENSRNOT00000007237	chr5:87334271:87334895:-1	ENSRNOG00000005466	up	0.0293655	-0.928952
RB_p_rnol004876	13.3286	12.1261	1.20247	2.30133	XR_146229.1	GI:392352148		up	1.45467	0.537375
RB_p_rnol006330	12.3531	11.0336	1.31955	2.49589	ENSRNOT00000073414	chr1:28169797:28170282:-1	ENSRNOG00000049376	up	0.710546	-0.296068
RB_p_rnol006381	12.197	10.9189	1.27812	2.42523	XR_146316.1	GI:392353697		up	0.59142	-0.383591
RB_p_rnol001108	11.9023	10.4681	1.43421	2.70235	ENSRNOT00000014009	chr2:101940478:101940975:-1	ENSRNOG00000010548	up	0.366641	-0.727442
RB_p_rnol005081	12.1725	11.0836	1.08886	2.12706	XR_146660.1	GI:392333704		up	0.572745	-0.257887
RB_p_rnol000460	10.6291	8.60363	2.0255	4.07134	XR_147033.1	GI:392341123		up	-0.604613	-2.14976
RB_p_rnol002643	10.9342	9.15608	1.77816	3.42989	Mouse_homology_transcript(3302):NR_033214	chr18:62235281-62241266:-	Mouse_homology_gene:	up	-0.371858	-1.72832
RB_p_rnol000540	12.5826	11.4564	1.1262	2.18283	XR_145771.1	GI:392344456		up	0.885548	0.026432
RB_p_rnol006234	11.0339	9.84431	1.18963	2.28094	NR_032769.1	GI:296923865		up	-0.295806	-1.20331
RB_p_rnol001591	13.3098	11.3322	1.97758	3.93833	ENSRNOT00000041965	chr19:55073108:55073544:1	ENSRNOG00000031439	up	1.44029	-0.0682966
RB_p_rnol004345	9.90764	8.82893	1.07871	2.11215	XR_146090.1	GI:392349501		up	-1.155	-1.97789
RB_p_rnol000479	12.5194	10.8152	1.70421	3.2585	ENSRNOT00000005566	chr6:676977:677392:1	ENSRNOG00000004202	up	0.837364	-0.462683
RB_p_rnol003357	12.3776	11.2659	1.11171	2.16102	ENSRNOT00000022421	chr3:100050674:100051473:1	ENSRNOG00000016713	up	0.729213	-0.118849
RB_p_rnol002650	12.7326	11.3421	1.39057	2.62182	Mouse_homology_transcript(189):NR_028441	chr1:99870646-99870910:-	Mouse_homology_gene:	up	1.00004	-0.0607458
RB_p_rnol004079	11.7913	10.3998	1.39145	2.62343	XR_146009.1	GI:392348531		up	0.281917	-0.779547
RB_p_rnol001460	11.9883	10.9395	1.04884	2.06887	ENSRNOT00000039584	chr16:82143921:82144171:1	ENSRNOG00000024649	up	0.432247	-0.367858
RB_p_rnol003911	12.2815	10.8094	1.47213	2.77431	ENSRNOT00000035500	chr4:185643161:185643478:-1	ENSRNOG00000027211	up	0.655887	-0.46712
RB_p_rnol000264	12.9634	10.3995	2.56385	5.91283	ENSRNOT00000008276	chr8:6737545:6738181:-1	ENSRNOG00000006283	up	1.17607	-0.77975
RB_p_rnol002654	12.8741	11.6171	1.25702	2.39001	ENSRNOT00000033332	chr5:155476901:155477258:1	ENSRNOG00000026841	up	1.10798	0.149074
RB_p_rnol003810	15.7548	12.9999	2.75495	6.75031	NR_037371.1	GI:312147351		up	3.3055	1.20389
RB_p_rnol006499	11.7113	9.4445	2.26679	4.81252	ENSRNOT00000029982	chr4:140532120:140532843:-1	ENSRNOG00000025135	up	0.220909	-1.5083
RB_p_rnol005572	12.8696	10.8848	1.98476	3.95796	ENSRNOT00000072423	chr9:10969341:10970034:-1	ENSRNOG00000045990	up	1.10452	-0.409547
RB_p_rnol001471	12.9609	11.5677	1.39319	2.62659	ENSRNOT00000018039	chr9:61252225:61252760:1	ENSRNOG00000013487	up	1.17417	0.111386
RB_p_rnol001814	10.878	9.83566	1.0423	2.05951	ENSRNOT00000072010	chr6:144196044:144196365:1	ENSRNOG00000050633	up	-0.414797	-1.20991
RB_p_rnol000565	11.9373	10.4454	1.49188	2.81255	ENSRNOT00000036615	chr6:51465062:51465856:-1	ENSRNOG00000024778	up	0.393305	-0.744768
RB_p_rnol003017	11.3394	9.90426	1.43517	2.70415	ENSRNOT00000007730	chr4:172045136:172045577:1	ENSRNOG00000005891	up	-0.0627614	-1.15758
RB_p_rnol006485	9.73386	8.60363	1.13024	2.18895	Mouse_homology_transcript(2953):NR_028586	chr15:58331433-58332108:+	Mouse_homology_gene:	up	-1.28756	-2.14976
RB_p_rnol004870	12.7842	11.7335	1.05068	2.07151	XR_146679.1	GI:392333923		up	1.03939	0.237886
RB_p_rnol002632	11.8987	10.5378	1.36092	2.56849	XR_145976.1	GI:392347901		up	0.363906	-0.674264
RB_p_rnol002572	12.6972	11.4663	1.23085	2.34706	ENSRNOT00000029710	chr3:65990497:65990838:1	ENSRNOG00000028492	up	0.972994	0.0340429
RB_p_rnol006073	13.6566	11.1916	2.46499	5.52124	ENSRNOT00000047494	chr1:172475052:172475901:-1	ENSRNOG00000028974	up	1.70487	-0.175535
RB_p_rnol004555	11.9486	10.7427	1.20591	2.30683	ENSRNOT00000047777	chr1:80290666:80291495:-1	ENSRNOG00000038939	up	0.401971	-0.517953
RB_p_rnol003904	14.2276	12.1041	2.12349	4.35747	Mouse_homology_transcript(1121):NR_004447	chr4:224693583-224697430:-	Mouse_homology_gene:	up	2.14046	0.520567
RB_p_rnol005860	11.1921	9.97118	1.22088	2.33088	Mouse_homology_transcript(1041):NR_036654	chr4:145208464-145208894:+	Mouse_homology_gene:	up	-0.175183	-1.10652
RB_p_rnol004957	13.0748	12.0308	1.04401	2.06196	ENSRNOT00000039217	chr8:96077392:96077843:-1	ENSRNOG00000028332	up	1.26106	0.464643
RB_p_rnol001706	12.4446	10.0908	2.35385	5.11188	XR_146309.1	GI:392353568		up	0.780331	-1.01529
RB_p_rnol000505	12.8854	11.535	1.35044	2.5499	Mouse_homology_transcript(167):NR_033639	chr1:83008445-83013551:+	Mouse_homology_gene:	up	1.11658	0.0864047
RB_p_rnol003198	10.058	8.86651	1.19149	2.28388	Mouse_homology_transcript(1271):NR_033603	chr5:139312714-139313336:+	Mouse_homology_gene:	up	-1.0403	-1.94922
RB_p_rnol001670	12.5586	11.149	1.40965	2.65672	ENSRNOT00000074639	chr15:25045354:25045935:1	ENSRNOG00000048908	up	0.867275	-0.208068
RB_p_rnol006300	12.1353	10.922	1.21328	2.31864	ENSRNOT00000051237	chr10:68339640:68340486:1	ENSRNOG00000029282	up	0.544369	-0.381177
RB_p_rnol000424	13.4915	12.4634	1.02808	2.03931	Mouse_homology_transcript(3401):NR_033517	chr20:6757583-6973299:+	Mouse_homology_gene:	up	1.57892	0.79465
RB_p_rnol000407	14.1466	12.7782	1.36834	2.58173	XR_146473.1	GI:392355821		up	2.07865	1.03482
RB_p_rnol004229	12.525	10.9304	1.59466	3.02024	XR_146859.1	GI:392339070		up	0.841667	-0.374815
RB_p_rnol006617	11.7159	10.3792	1.33661	2.52557	ENSRNOT00000003053	chr14:42079628:42080633:1	ENSRNOG00000002243	up	0.224391	-0.795238
RB_p_rnol005110	13.4468	11.9546	1.4922	2.81318	NR_037357.1	GI:312147332		up	1.5448	0.406486
RB_p_rnol004393	13.9288	12.1151	1.81373	3.51551	Mouse_homology_transcript(867):NR_073181	chr3:150210119-150210981:+	Mouse_homology_gene:	up	1.91254	0.528941
RB_p_rnol006241	12.9798	11.9665	1.01328	2.01849	ENSRNOT00000006506	chr7:101278596:101279651:1	ENSRNOG00000004906	up	1.18857	0.415598
RB_p_rnol001497	10.1751	8.62114	1.55395	2.93619	Mouse_homology_transcript(2490):NR_040512	chr11:7865402-7873655:+	Mouse_homology_gene:	up	-0.950981	-2.1364
RB_p_rnol001092	12.8544	11.2594	1.59493	3.0208	NR_031905.1	GI:296923715		up	1.09291	-0.123776
RB_p_rnol000397	12.1115	10.6522	1.45937	2.74988	ENSRNOT00000071427	chr5:102944140:102944842:1	ENSRNOG00000045890	up	0.52624	-0.587034
RB_p_rnol004842	12.4053	10.4715	1.93379	3.82058	Mouse_homology_transcript(3471):NR_033633	chr20:34384435-34385673:-	Mouse_homology_gene:	up	0.750362	-0.724823
RB_p_rnol005347	12.324	11.2798	1.04421	2.06224	Mouse_homology_transcript(327):NR_036572	chr1:194713998-194720841:-	Mouse_homology_gene:	up	0.688342	-0.10823
RB_p_rnol005097	12.1792	10.5421	1.63714	3.1105	ENSRNOT00000038254	chrX:63955923:63956650:-1	ENSRNOG00000022961	up	0.577859	-0.67103
RB_p_rnol005315	12.2305	11.1804	1.05017	2.07077	XR_086137.2	GI:392344634		up	0.617021	-0.184097
RB_p_rnol000537	12.94	10.5365	2.4035	5.29086	XR_086003.3	GI:392352760		up	1.15822	-0.675282
RB_p_rnol004929	10.8728	8.54303	2.32974	5.02714	NR_038098.1	GI:328751681		up	-0.418752	-2.19598
RB_p_rnol005747	10.5955	9.54882	1.04667	2.06575	NR_032743.1	GI:296923840		up	-0.630274	-1.42872
RB_p_rnol002437	12.4105	9.59619	2.81433	7.03391	ENSRNOT00000044080	chr1:138502862:138503679:1	ENSRNOG00000033460	up	0.754311	-1.39259
RB_p_rnol003009	12.9405	11.7992	1.14132	2.20582	ENSRNOT00000028681	chr1:229132905:229133318:1	ENSRNOG00000021123	up	1.1586	0.287955
RB_p_rnol001716	14.2914	12.9895	1.30186	2.46546	XR_146253.1	GI:392352702		up	2.18912	1.19601
RB_p_rnol004375	12.5124	11.1934	1.31906	2.49504	ENSRNOT00000038984	chr17:11298261:11298632:1	ENSRNOG00000050692	up	0.832056	-0.174183
RB_p_rnol001425	13.5955	11.9229	1.67263	3.18795	ENSRNOT00000051215	chr3:108518866:108519578:-1	ENSRNOG00000031311	up	1.65826	0.382306
RB_p_rnol001261	12.2284	11.137	1.09138	2.13077	Mouse_homology_transcript(752):NR_040334	chr3:16053910-16054189:+	Mouse_homology_gene:	up	0.615359	-0.217193
RB_p_rnol000510	12.9376	11.8187	1.11892	2.17184	Mouse_homology_transcript(190):NR_028441	chr1:99993300-99993564:-	Mouse_homology_gene:	up	1.15643	0.30287
RB_p_rnol005265	12.2516	10.7247	1.5269	2.88167	Mouse_homology_transcript(2706):NR_027984	chr13:79977271-79984422:+	Mouse_homology_gene:	up	0.633105	-0.531687
RB_p_rnol000223	10.6822	9.56605	1.11617	2.16771	Mouse_homology_transcript(1068):NR_002873	chr4:179966561-179975438:-	Mouse_homology_gene:	up	-0.564108	-1.41558
RB_p_rnol003557	12.2357	11.1411	1.09457	2.13549	ENSRNOT00000028985	chr7:42437833:42438832:1	ENSRNOG00000023135	up	0.620964	-0.214021
RB_p_rnol003637	10.9489	9.21493	1.73399	3.32646	ENSRNOT00000003260	chr13:108210335:108211117:-1	ENSRNOG00000002402	up	-0.360666	-1.68343
RB_p_rnol005620	12.1413	10.7543	1.38705	2.61543	ENSRNOT00000073968	chr15:14675501:14676132:1	ENSRNOG00000050674	up	0.548946	-0.509157
RB_p_rnol005626	11.2568	9.8392	1.41759	2.6714	ENSRNOT00000003880	chr18:82954522:82955516:1	ENSRNOG00000002909	up	-0.125798	-1.2072
RB_p_rnol001367	13.3669	11.7173	1.6496	3.13747	ENSRNOT00000021365	chr1:107756658:107757179:1	ENSRNOG00000015960	up	1.48389	0.225494
RB_p_rnol000017	11.2476	10.1955	1.0521	2.07355	Mouse_homology_transcript(3399):NR_004446	chr20:6718394-7019683:-	Mouse_homology_gene:	up	-0.132792	-0.935385
RB_p_rnol006411	10.8578	9.78627	1.07152	2.10164	ENSRNOT00000055639	chr1:205007697:205008016:-1	ENSRNOG00000049563	up	-0.430183	-1.24758
RB_p_rnol004908	11.3409	10.3191	1.02179	2.03043	ENSRNOT00000073063	chr1:180076407:180077177:-1	ENSRNOG00000045976	up	-0.061647	-0.841112
RB_p_rnol001137	12.567	11.4172	1.14981	2.21885	Mouse_homology_transcript(1385):NR_038084	chr6:8800450-8809627:-	Mouse_homology_gene:	up	0.873687	-0.00344192
RB_p_rnol006684	14.1083	12.5855	1.52276	2.8734	Mouse_homology_transcript(1256):NR_004448	chr5:119593452-119594322:+	Mouse_homology_gene:	up	2.04944	0.887811
RB_p_rnol002812	12.3223	11.2798	1.04249	2.05978	NR_032285.1	GI:297139820		up	0.687027	-0.10823
RB_p_rnol002940	12.4507	9.93701	2.51369	5.71079	ENSRNOT00000036031	chr3:124034166:124034675:1	ENSRNOG00000026921	up	0.784961	-1.1326
RB_p_rnol002019	12.4551	10.905	1.55012	2.92842	ENSRNOT00000047591	chr4:151602507:151603306:-1	ENSRNOG00000028828	up	0.788347	-0.394158
RB_p_rnol005383	12.7159	10.7239	1.99198	3.97783	ENSRNOT00000005341	chr13:78792709:78794553:1	ENSRNOG00000004012	up	0.987236	-0.532337
RB_p_rnol001491	11.2417	9.85798	1.3837	2.60937	Mouse_homology_transcript(920):NR_003258	chr3:178471759-178490162:+	Mouse_homology_gene:	up	-0.137327	-1.19288
RB_p_rnol006255	13.6384	12.4244	1.21395	2.31972	Mouse_homology_transcript(2144):NR_030718	chrX:66202540-66206738:+	Mouse_homology_gene:	up	1.69098	0.764923
RB_p_rnol005974	11.3989	10.2909	1.10799	2.15546	ENSRNOT00000035662	chrX:36207817:36208382:1	ENSRNOG00000003944	up	-0.0174142	-0.862643
RB_p_rnol000194	12.3408	11.3379	1.00285	2.00396	XR_006399.3	GI:392348834		up	0.701092	-0.06393
RB_p_rnol005071	11.1333	10.0466	1.08669	2.12386	ENSRNOT00000044585	chr10:5458409:5458992:1	ENSRNOG00000032663	up	-0.220006	-1.04898
RB_p_rnol003668	13.4744	12.3228	1.15159	2.22159	ENSRNOT00000038275	chr7:40978899:40979629:-1	ENSRNOG00000027864	up	1.56592	0.687429
RB_p_rnol005596	11.8922	10.5053	1.38685	2.61507	ENSRNOT00000045933	chr17:26552920:26553530:-1	ENSRNOG00000030442	up	0.358887	-0.699064
RB_p_rnol000777	12.4884	11.3859	1.10254	2.14733	Mouse_homology_transcript(2965):NR_030688	chr15:67829321-67829898:-	Mouse_homology_gene:	up	0.813727	-0.0273425
RB_p_rnol004277	14.3088	8.6407	5.66812	50.8481	XR_146346.1	GI:392354069		up	2.20242	-2.12148
RB_p_rnol004662	12.616	10.4014	2.21462	4.64159	Mouse_homology_transcript(3024):NR_033523	chr16:20525227-20526605:+	Mouse_homology_gene:	up	0.911087	-0.778325
RB_p_rnol004717	12.2381	10.5781	1.65997	3.1601	ENSRNOT00000002629	chr11:26153569:26153917:-1	ENSRNOG00000001918	up	0.622788	-0.643512
RB_p_rnol002172	13.7228	12.6798	1.04305	2.06058	Mouse_homology_transcript(3146):NR_030465	chr17:44192186-44192280:-	Mouse_homology_gene:	up	1.75539	0.959698
RB_p_rnol003690	13.6585	12.4161	1.24247	2.36604	Mouse_homology_transcript(3402):NR_033517	chr20:6871711-7019684:+	Mouse_homology_gene:	up	1.70636	0.758548
RB_p_rnol004507	14.0629	13.0221	1.0408	2.05737	ENSRNOT00000072687	chr10:104947556:104948325:-1	ENSRNOG00000046001	up	2.01483	1.22086
RB_p_rnol001054	11.1241	10.0119	1.1122	2.16174	Mouse_homology_transcript(845):NR_073183	chr3:125628491-125661519:-	Mouse_homology_gene:	up	-0.227011	-1.07544
RB_p_rnol006166	12.2541	11.1543	1.09973	2.14314	Mouse_homology_transcript(750):NR_028486	chr3:14989181-14997170:-	Mouse_homology_gene:	up	0.634965	-0.203956
RB_p_rnol006459	11.9156	10.7166	1.19904	2.29587	ENSRNOT00000040921	chr3:72175300:72175670:1	ENSRNOG00000042763	up	0.376801	-0.537882
RB_p_rnol003369	13.33	12.0263	1.30374	2.46868	Mouse_homology_transcript(3162):NR_030647	chr17:61542633-61542740:+	Mouse_homology_gene:	up	1.45574	0.461185
RB_p_rnol003316	9.89595	8.88188	1.01408	2.01961	XR_146737.1	GI:392334657		up	-1.16391	-1.9375
RB_p_rnol002480	11.4269	10.2204	1.20654	2.30784	ENSRNOT00000002652	chr11:78352562:78353559:-1	ENSRNOG00000001932	up	0.00397802	-0.916427
RB_p_rnol002535	10.5206	9.43411	1.08651	2.1236	XR_146754.1	GI:392337699		up	-0.68739	-1.51623
RB_p_rnol002531	11.0135	10.006	1.00752	2.01045	Mouse_homology_transcript(2449):NR_045909	chr10:97858445-97858574:+	Mouse_homology_gene:	up	-0.3114	-1.07998
RB_p_rnol005232	12.3572	10.1603	2.19686	4.58482	ENSRNOT00000041352	chr8:127183390:127184328:1	ENSRNOG00000030469	up	0.713644	-0.962224
RB_p_rnol000191	11.4741	9.39821	2.07594	4.21619	ENSRNOT00000065156	chr8:60173484:60173947:1	ENSRNOG00000042940	up	0.040007	-1.54361
RB_p_rnol000031	11.5017	10.4838	1.0179	2.02497	ENSRNOT00000030359	chr5:141436783:141437264:-1	ENSRNOG00000028221	up	0.0610335	-0.715465
RB_p_rnol006611	11.546	9.66667	1.87932	3.67902	XR_146591.1	GI:392332945		up	0.0948102	-1.33882
RB_p_rnol000130	11.5521	10.5392	1.01291	2.01798	ENSRNOT00000074188	chr1:206299224:206299869:-1	ENSRNOG00000047975	up	0.0994472	-0.673247
RB_p_rnol002529	13.1111	11.9238	1.18726	2.27719	ENSRNOT00000067707	chr7:98380790:98381165:1	ENSRNOG00000043160	up	1.28874	0.38305
RB_p_rnol006108	11.697	10.4902	1.20674	2.30816	Mouse_homology_transcript(1449):NR_030450	chr6:101544681-101544731:-	Mouse_homology_gene:	up	0.209983	-0.710576
RB_p_rnol000514	13.2644	11.3179	1.94654	3.85448	ENSRNOT00000034810	chr4:183274692:183275077:-1	ENSRNOG00000028747	up	1.40572	-0.0791818
RB_p_rnol002690	12.6089	11.3724	1.2365	2.35626	ENSRNOT00000032198	chr4:44521931:44522629:1	ENSRNOG00000021489	up	0.905639	-0.0376206
RB_p_rnol006113	12.0845	10.8742	1.21026	2.3138	XR_146003.1	GI:392348344		up	0.505592	-0.417652
RB_p_rnol005649	11.8412	10.3877	1.45342	2.73857	XR_145845.1	GI:392345711		up	0.319988	-0.78875
RB_p_rnol003780	12.6715	11.0909	1.58055	2.99083	Mouse_homology_transcript(741):NR_003628	chr3:10821069-10875655:+	Mouse_homology_gene:	up	0.95339	-0.252323
RB_p_rnol003554	12.4043	10.3685	2.03577	4.10042	ENSRNOT00000027501	chr10:15262090:15263558:-1	ENSRNOG00000047262	up	0.74955	-0.803428
RB_p_rnol001055	10.8016	9.06811	1.7335	3.32534	XR_146454.1	GI:392355524		up	-0.473039	-1.79543
RB_p_rnol005900	13.9865	12.3892	1.59728	3.02572	ENSRNOT00000046350	chr4:39838843:39839337:1	ENSRNOG00000031045	up	1.95655	0.73807
RB_p_rnol002903	12.8206	11.6215	1.19915	2.29604	ENSRNOT00000027236	chr12:50343445:50343855:1	ENSRNOG00000020112	up	1.06716	0.152397
RB_p_rnol005246	11.4794	9.60525	1.87415	3.66586	XR_146269.1	GI:392352952		up	0.0440133	-1.38568
RB_p_rnol004529	13.7644	12.4658	1.29867	2.46003	ENSRNOT00000009830	chrX:107409446:107410071:1	ENSRNOG00000007501	up	1.78714	0.796451
RB_p_rnol001484	12.3858	10.4612	1.92457	3.79624	ENSRNOT00000036001	chr15:111663471:111664285:-1	ENSRNOG00000025918	up	0.735452	-0.732699
RB_p_rnol005784	10.3439	9.20029	1.14359	2.20931	Mouse_homology_transcript(1467):NR_028544	chr6:111742589-111742712:-	Mouse_homology_gene:	up	-0.822214	-1.6946
RB_p_rnol000554	12.0263	10.462	1.56427	2.95728	ENSRNOT00000010988	chr8:81631592:81632380:-1	ENSRNOG00000008311	up	0.461185	-0.732114
RB_p_rnol000858	11.6641	10.4265	1.23753	2.35795	XR_146438.1	GI:392355331		up	0.184878	-0.759167
RB_p_rnol001166	14.3181	12.774	1.54414	2.9163	ENSRNOT00000071957	chr1:77940755:77942769:-1	ENSRNOG00000048028	up	2.2095	1.03156
RB_p_rnol001172	13.1559	11.7233	1.43254	2.69922	Mouse_homology_transcript(1289):NR_040651	chr5:146654265-146658925:-	Mouse_homology_gene:	up	1.32291	0.230102
RB_p_rnol004880	11.2658	10.1134	1.15242	2.22286	ENSRNOT00000051003	chr16:19815933:19816400:1	ENSRNOG00000032095	up	-0.118905	-0.998022
RB_p_rnol006521	11.2284	9.75238	1.47606	2.78188	ENSRNOT00000007637	chr6:44328054:44329993:-1	ENSRNOG00000005811	up	-0.147429	-1.27344
RB_p_rnol002254	10.3998	8.84196	1.55785	2.94416	ENSRNOT00000019353	chr1:99010778:99012014:1	ENSRNOG00000014406	up	-0.779547	-1.96795
RB_p_rnol002730	11.9951	10.3745	1.62056	3.07495	Mouse_homology_transcript(311):NR_029791	chr1:172779847-172779914:+	Mouse_homology_gene:	up	0.437382	-0.798859
RB_p_rnol004385	13.5241	12.5214	1.00273	2.00378	ENSRNOT00000032429	chr1:142981854:142982647:1	ENSRNOG00000025003	up	1.60384	0.83891
RB_p_rnol003730	12.1302	11.0984	1.03185	2.04464	ENSRNOT00000039574	chr16:24320939:24321321:-1	ENSRNOG00000027147	up	0.540479	-0.246662
RB_p_rnol003746	12.0102	10.9278	1.0824	2.11756	ENSRNOT00000015955	chr5:62257440:62257866:1	ENSRNOG00000011990	up	0.448914	-0.37679
RB_p_rnol005172	10.8381	9.02237	1.81575	3.52043	Mouse_homology_transcript(2146):NR_102329	chrX:67330029-67330411:+	Mouse_homology_gene:	up	-0.445185	-1.83032
RB_p_rnol006497	12.4161	10.9327	1.4834	2.79606	ENSRNOT00000042660	chr10:34137620:34137997:1	ENSRNOG00000031313	up	0.758548	-0.373054
RB_p_rnol001340	12.702	11.1716	1.53039	2.88864	ENSRNOT00000075831	chr1:96738964:96739546:1	ENSRNOG00000048335	up	0.976696	-0.190757
RB_p_rnol004406	14.0426	12.2657	1.77693	3.42697	ENSRNOT00000044465	chr3:150210241:150210980:1	ENSRNOG00000033100	up	1.99935	0.643829
RB_p_rnol001876	11.6428	10.4797	1.16319	2.23952	ENSRNOT00000017930	chr16:36253172:36253595:-1	ENSRNOG00000013425	up	0.168693	-0.71864
RB_p_rnol002933	12.8973	11.8735	1.02379	2.03325	XR_146295.1	GI:392353318		up	1.12567	0.34468
RB_p_rnol003609	12.8559	11.5792	1.27669	2.42283	ENSRNOT00000039578	chr4:248054607:248055271:1	ENSRNOG00000026383	up	1.09406	0.120143
RB_p_rnol001805	12.954	11.7393	1.21472	2.32095	ENSRNOT00000041740	chrX:34639073:34641174:-1	ENSRNOG00000030228	up	1.16888	0.24224
RB_p_rnol001489	11.6027	9.79908	1.80362	3.49095	NR_037399.1	GI:312147390		up	0.13807	-1.23781
RB_p_rnol001826	10.194	8.82893	1.36506	2.57587	Mouse_homology_transcript(3495):NR_035439	chr6_AABR06109842_random:254-333:+	Mouse_homology_gene:	up	-0.936559	-1.97789
RB_p_rnol003518	11.2594	10.1938	1.06562	2.09306	ENSRNOT00000041183	chr14:2406051:2407044:-1	ENSRNOG00000050056	up	-0.123776	-0.936677
RB_p_rnol000754	10.2919	9.24704	1.04485	2.06316	ENSRNOT00000071415	chrX:33708442:33709870:1	ENSRNOG00000047615	up	-0.861874	-1.65894
RB_p_rnol004596	12.565	11.5238	1.04118	2.0579	Mouse_homology_transcript(350):NR_028578	chr1:211315093-211317715:+	Mouse_homology_gene:	up	0.872144	0.0778879
RB_p_rnol003543	14.2163	13.1948	1.02151	2.03005	Mouse_homology_transcript(958):NR_040761	chr4:191494353-191501420:+	Mouse_homology_gene:	up	2.13185	1.35259
RB_p_rnol003379	12.7109	11.6921	1.01884	2.02629	XR_147188.1	GI:392343152		up	0.983467	0.206247
RB_p_rnol006659	13.1364	10.9974	2.13903	4.40467	ENSRNOT00000051096	chr16:35020198:35020706:1	ENSRNOG00000033535	up	1.30804	-0.323713
RB_p_rnol002505	13.8714	12.4781	1.39329	2.62676	ENSRNOT00000003730	chrX:81982713:81983416:-1	ENSRNOG00000002789	up	1.86876	0.805895
RB_p_rnol002131	11.6304	10.5093	1.1211	2.17513	ENSRNOT00000041810	chr13:42021216:42021741:-1	ENSRNOG00000031807	up	0.159187	-0.696039
RB_p_rnol006366	10.0908	8.96723	1.12355	2.17882	ENSRNOT00000048584	chr1:142176282:142176617:1	ENSRNOG00000030679	up	-1.01529	-1.87239
RB_p_rnol004969	11.0851	9.98353	1.10161	2.14594	XR_146504.1	GI:392331692		up	-0.256747	-1.09711
RB_p_rnol003050	12.9419	11.4282	1.51364	2.8553	Mouse_homology_transcript(214):NR_028497	chr1:103976961-103984632:+	Mouse_homology_gene:	up	1.15965	0.00497689
RB_p_rnol000980	10.9335	9.81378	1.11973	2.17306	ENSRNOT00000028795	chr1:229809406:229810016:1	ENSRNOG00000021205	up	-0.37242	-1.2266
RB_p_rnol005748	11.0926	9.70347	1.38912	2.61919	ENSRNOT00000067450	chr16:31401201:31402130:1	ENSRNOG00000043057	up	-0.251063	-1.31075
RB_p_rnol003002	11.2481	9.86457	1.3835	2.60901	ENSRNOT00000012852	chr2:166368101:166368495:-1	ENSRNOG00000009697	up	-0.132452	-1.18785
RB_p_rnol004552	13.0717	12.0639	1.00781	2.01086	ENSRNOT00000052363	chr6:134336972:134337804:1	ENSRNOG00000032793	up	1.2587	0.489896
RB_p_rnol001453	11.7221	10.2824	1.4397	2.71264	Mouse_homology_transcript(2993):NR_045046	chr15:112291742-112296307:-	Mouse_homology_gene:	up	0.229125	-0.869141
RB_p_rnol002902	12.7313	11.3634	1.36794	2.58101	ENSRNOT00000043225	chrX:64395489:64395877:-1	ENSRNOG00000033175	up	0.999033	-0.0444916
RB_p_rnol002879	11.9521	9.62662	2.32548	5.01233	ENSRNOT00000033610	chr16:10675011:10675618:-1	ENSRNOG00000025002	up	0.404613	-1.36937
RB_p_rnol002781	10.839	8.91439	1.92462	3.79637	ENSRNOT00000034183	chr2:263592384:263592864:-1	ENSRNOG00000031473	up	-0.444509	-1.9127
RB_p_rnol002512	13.0031	11.0452	1.95792	3.885	ENSRNOT00000058986	chr14:108015700:108017820:1	ENSRNOG00000038638	up	1.20634	-0.287244
RB_p_rnol002272	12.5837	10.2104	2.37336	5.18147	XR_086232.2	GI:392347358		up	0.886445	-0.924064
RB_p_rnol004912	11.6491	10.099	1.55007	2.92831	XR_146971.1	GI:392340462		up	0.173458	-1.00901
RB_p_rnol004114	14.0698	12.2484	1.82139	3.53422	ENSRNOT00000050172	chr3:129317512:129317910:1	ENSRNOG00000033913	up	2.02006	0.630619
RB_p_rnol001236	11.3783	10.2929	1.0854	2.12196	ENSRNOT00000007460	chr5:31796955:31797961:1	ENSRNOG00000005638	up	-0.0331154	-0.861107
RB_p_rnol003545	13.8653	12.4539	1.41138	2.65992	Mouse_homology_transcript(3168):NR_040615	chr17:72490007-72564002:+	Mouse_homology_gene:	up	1.86408	0.787416
RB_p_rnol004330	13.2597	11.7047	1.55501	2.93836	ENSRNOT00000049673	chr2:79209863:79210262:-1	ENSRNOG00000032470	up	1.40208	0.215851
RB_p_rnol002907	12.524	11.2989	1.22507	2.33767	Mouse_homology_transcript(1386):NR_038086	chr6:8800450-8809627:-	Mouse_homology_gene:	up	0.840874	-0.0936648
RB_p_rnol004844	12.1532	10.041	2.11218	4.32345	ENSRNOT00000031920	chr2:222973957:222974432:1	ENSRNOG00000023401	up	0.557984	-1.05328
RB_p_rnol001145	12.0608	10.8446	1.21617	2.3233	Mouse_homology_transcript(290):NR_039594	chr1:152464631-152464701:+	Mouse_homology_gene:	up	0.487516	-0.440236
RB_p_rnol001187	12.4265	10.8164	1.61008	3.05268	Mouse_homology_transcript(2341):NR_002875	chr10:48664192-48665064:+	Mouse_homology_gene:	up	0.766474	-0.461767
RB_p_rnol000812	10.4775	8.94215	1.53536	2.8986	XR_146486.1	GI:392356012		up	-0.720279	-1.89152
RB_p_rnol004987	11.5605	10.1536	1.4069	2.65167	ENSRNOT00000007001	chr10:64130021:64130816:-1	ENSRNOG00000005280	up	0.105843	-0.967405
RB_p_rnol001777	11.5296	9.69697	1.83259	3.56175	XR_147048.1	GI:392341254		up	0.0822709	-1.31571
RB_p_rnol004651	11.1025	10.0488	1.05364	2.07576	ENSRNOT00000047730	chr17:47905511:47905973:-1	ENSRNOG00000031133	up	-0.243529	-1.04729
RB_p_rnol003059	11.2387	10.0961	1.14265	2.20786	ENSRNOT00000033101	chr2:230864450:230865188:-1	ENSRNOG00000025201	up	-0.139602	-1.01127
RB_p_rnol004738	10.187	8.73894	1.44811	2.7285	XR_145902.1	GI:392346851		up	-0.941857	-2.04654
RB_p_rnol000789	10.0521	8.75489	1.29717	2.45747	Mouse_homology_transcript(2169):NR_028380	chrX:75242222-75291529:-	Mouse_homology_gene:	up	-1.04483	-2.03437
RB_p_rnol003274	10.7166	9.64881	1.0678	2.09623	ENSRNOT00000031816	chr7:14226453:14227513:1	ENSRNOG00000028253	up	-0.537882	-1.35245
RB_p_rnol002976	12.0985	10.9974	1.10117	2.14529	Mouse_homology_transcript(471):NR_033600	chr2:47054270-47058287:-	Mouse_homology_gene:	up	0.516309	-0.323713
RB_p_rnol003125	11.4034	10.1106	1.29277	2.44997	Mouse_homology_transcript(609):NR_028359	chr2:207541281-207601761:+	Mouse_homology_gene:	up	-0.0139552	-1.00014
RB_p_rnol004424	11.7811	9.45147	2.32958	5.0266	XR_146442.1	GI:392355378		up	0.274126	-1.50299
RB_p_rnol005135	11.6399	10.4136	1.22628	2.33963	ENSRNOT00000073213	chr10:69740708:69740782:1	ENSRNOG00000049105	up	0.166453	-0.769007
RB_p_rnol003769	11.5569	10.4189	1.13796	2.20069	ENSRNOT00000012738	chr7:141240894:141242157:1	ENSRNOG00000009614	up	0.103106	-0.76498
RB_p_rnol001246	12.2551	10.9003	1.3548	2.55762	ENSRNOT00000043247	chr3:174062552:174063058:-1	ENSRNOG00000031483	up	0.635753	-0.397751
RB_p_rnol001274	12.3938	11.1253	1.26854	2.40918	Mouse_homology_transcript(326):NR_029471	chr1:194713998-194719881:-	Mouse_homology_gene:	up	0.741553	-0.226148
RB_p_rnol001065	12.6496	11.6136	1.03603	2.05058	ENSRNOT00000030033	chr11:58470572:58470981:-1	ENSRNOG00000048347	up	0.936732	0.146399
RB_p_rnol005382	10.7893	9.51126	1.27807	2.42515	XR_146817.1	GI:392338541		up	-0.482405	-1.45738
RB_p_rnol005818	11.9883	10.6323	1.35602	2.55977	ENSRNOT00000005897	chr7:63046701:63047169:-1	ENSRNOG00000004469	up	0.432247	-0.602184
RB_p_rnol000764	12.3695	11.1347	1.23471	2.35335	Mouse_homology_transcript(2580):NR_038088	chr12:39534802-39923400:+	Mouse_homology_gene:	up	0.722991	-0.218905
RB_p_rnol004017	11.9289	10.42	1.50893	2.84599	ENSRNOT00000041972	chr2:233558829:233559273:-1	ENSRNOG00000031690	up	0.386902	-0.764177
RB_p_rnol005746	12.2839	10.9902	1.29369	2.45155	XR_145823.1	GI:392345482		up	0.657709	-0.329177
RB_p_rnol003086	13.6789	12.2647	1.41424	2.66519	XR_086062.1	GI:293354480		up	1.72189	0.643046
RB_p_rnol006277	11.7138	10.2512	1.46258	2.756	XR_005495.4	GI:392355482		up	0.222795	-0.892925
RB_p_rnol004332	11.8764	10.8553	1.02112	2.02949	ENSRNOT00000044922	chr10:101963631:101964632:-1	ENSRNOG00000030224	up	0.346841	-0.432112
RB_p_rnol001206	12.4665	11.0673	1.39926	2.63766	Mouse_homology_transcript(2188):NR_045456	chrX:110566614-110566841:-	Mouse_homology_gene:	up	0.797034	-0.270382
RB_p_rnol002714	12.2117	9.79076	2.42098	5.35535	XR_085959.2	GI:392351035		up	0.602672	-1.24416
RB_p_rnol003819	11.3123	10.2923	1.01999	2.02791	XR_146560.1	GI:392332545		up	-0.0834472	-0.861545
RB_p_rnol002956	11.6702	10.5594	1.11084	2.15971	ENSRNOT00000072549	chr1:185299044:185300070:-1	ENSRNOG00000049730	up	0.189574	-0.657823
RB_p_rnol000654	11.8551	10.1392	1.71583	3.28486	ENSRNOT00000033874	chr20:17414159:17414622:1	ENSRNOG00000027153	up	0.330585	-0.978329
RB_p_rnol000898	11.0091	8.68912	2.32	4.99334	XR_145805.1	GI:392345155		up	-0.314732	-2.08454
RB_p_rnol001939	12.1645	10.5582	1.60633	3.04477	ENSRNOT00000004476	chr5:13996706:13998575:1	ENSRNOG00000021692	up	0.566649	-0.658735
RB_p_rnol005551	10.9973	9.55123	1.44604	2.72459	ENSRNOT00000071966	chr7:13100996:13101396:-1	ENSRNOG00000049368	up	-0.32378	-1.42689
RB_p_rnol005946	11.2203	10.0151	1.20524	2.30575	ENSRNOT00000042173	chr2:246187424:246188431:1	ENSRNOG00000030491	up	-0.153639	-1.07305
RB_p_rnol001713	10.7988	9.68475	1.11403	2.16449	ENSRNOT00000048070	chr2:78984534:78985102:-1	ENSRNOG00000032932	up	-0.475199	-1.32503
RB_p_rnol001056	11.1003	9.9878	1.11254	2.16226	Mouse_homology_transcript(1768):NR_045996	chr7:140667406-140668489:+	Mouse_homology_gene:	up	-0.245157	-1.09385
RB_p_rnol001833	12.4135	11.269	1.14455	2.21077	ENSRNOT00000032711	chr10:85338680:85339284:1	ENSRNOG00000031017	up	0.756608	-0.116505
RB_p_rnol003318	12.3642	10.6933	1.67097	3.18428	XR_146933.1	GI:392339968		up	0.719006	-0.555684
RB_p_rnol002705	13.5134	12.3307	1.18271	2.27003	ENSRNOT00000020314	chr1:200648796:200650366:1	ENSRNOG00000015130	up	1.59565	0.693428
RB_p_rnol000849	12.2313	11.1201	1.11122	2.16028	ENSRNOT00000040903	chr8:22120138:22120335:1	ENSRNOG00000033655	up	0.617593	-0.230097
RB_p_rnol005127	12.0924	10.5976	1.49484	2.81833	ENSRNOT00000073251	chr12:23854527:23854983:1	ENSRNOG00000047317	up	0.511657	-0.628675
RB_p_rnol004302	10.1906	9.05731	1.13328	2.19357	XR_145820.1	GI:392345440		up	-0.939146	-1.80366
RB_p_rnol001795	14.231	12.957	1.27407	2.41842	Mouse_homology_transcript(3003):NR_004448	chr16:48640800-48846423:-	Mouse_homology_gene:	up	2.14308	1.17117
RB_p_rnol002228	11.7767	10.4286	1.34812	2.5458	ENSRNOT00000038441	chr1:39341929:39342389:1	ENSRNOG00000025740	up	0.270838	-0.757569
RB_p_rnol001969	13.116	11.2594	1.85657	3.62146	ENSRNOT00000043304	chr3:124072216:124073015:1	ENSRNOG00000033662	up	1.2925	-0.123776
RB_p_rnol006066	13.7864	12.4615	1.32497	2.50527	ENSRNOT00000043975	chr5:62709262:62709660:-1	ENSRNOG00000031220	up	1.80393	0.793187
RB_p_rnol005181	10.2396	9.08015	1.15945	2.23372	Mouse_homology_transcript(2129):NR_030463	chrX:37045465-37045508:-	Mouse_homology_gene:	up	-0.901765	-1.78624
RB_p_rnol002256	12.9936	11.3446	1.64907	3.13632	Mouse_homology_transcript(1641):NR_033622	chr7:24102171-24102619:-	Mouse_homology_gene:	up	1.19915	-0.0588397
RB_p_rnol004730	11.0909	9.52405	1.56689	2.96265	XR_146204.1	GI:392351772		up	-0.252323	-1.44762
RB_p_rnol006452	9.86496	8.76072	1.10424	2.14986	ENSRNOT00000015194	chr2:114648617:114649223:-1	ENSRNOG00000011429	up	-1.18756	-2.02992
RB_p_rnol005694	11.1562	9.97871	1.17753	2.26189	ENSRNOT00000008925	chr3:42975030:42975468:-1	ENSRNOG00000006829	up	-0.202508	-1.10078
RB_p_rnol003465	12.1574	10.5258	1.63166	3.09869	ENSRNOT00000042119	chr15:22499396:22499977:-1	ENSRNOG00000033030	up	0.561241	-0.683464
RB_p_rnol002504	13.5255	11.4378	2.08777	4.2509	ENSRNOT00000073324	chr1:263935011:263935409:1	ENSRNOG00000050136	up	1.60489	0.0122413
RB_p_rnol003534	11.7398	8.97226	2.76757	6.80961	ENSRNOT00000039295	chr5:113392309:113392887:1	ENSRNOG00000022643	up	0.242683	-1.86855
RB_p_rnol005271	12.4342	10.9409	1.49331	2.81534	ENSRNOT00000027961	chr8:112429873:112430369:-1	ENSRNOG00000032747	up	0.772356	-0.366807
RB_p_rnol005638	13.108	11.7385	1.36948	2.58377	Mouse_homology_transcript(2779):NR_038088	chr14:85096719-85350278:-	Mouse_homology_gene:	up	1.28638	0.241677
RB_p_rnol004056	11.4047	9.03755	2.3672	5.15937	Mouse_homology_transcript(2179):NR_036654	chrX:105292632-105294710:+	Mouse_homology_gene:	up	-0.01294	-1.81874
RB_p_rnol004032	12.1217	10.6411	1.48055	2.79054	ENSRNOT00000029207	chr2:50047805:50048644:-1	ENSRNOG00000027159	up	0.533984	-0.595444
RB_p_rnol004003	13.158	11.5939	1.56412	2.95697	Mouse_homology_transcript(215):NR_102727	chr1:103975170-103984617:+	Mouse_homology_gene:	up	1.32451	0.131326
RB_p_rnol003625	11.475	10.462	1.01298	2.01808	ENSRNOT00000004332	chr13:65378194:65378765:-1	ENSRNOG00000003246	up	0.0406354	-0.732114
RB_p_rnol003536	11.426	10.1633	1.26267	2.39939	XR_146468.1	GI:392355698		up	0.00327828	-0.959942
RB_p_rnol005656	11.1889	8.56986	2.61904	6.14342	XR_146044.1	GI:392348942		up	-0.177596	-2.17552
RB_p_rnol003416	10.1677	9.09606	1.07168	2.10187	ENSRNOT00000049445	chr7:125226993:125227481:-1	ENSRNOG00000029243	up	-0.956588	-1.77411
RB_p_rnol003541	11.2608	9.78463	1.47614	2.78203	XR_146991.1	GI:392340677		up	-0.122767	-1.24883
RB_p_rnol003326	11.5438	10.1702	1.37352	2.59102	ENSRNOT00000014186	chr1:227934622:227935072:-1	ENSRNOG00000010675	up	0.0931066	-0.954676
RB_p_rnol000621	11.1699	9.39366	1.77627	3.42539	ENSRNOT00000073538	chr10:2440171:2440738:1	ENSRNOG00000047592	up	-0.192069	-1.54709
RB_p_rnol002197	13.8757	11.979	1.89667	3.72354	Mouse_homology_transcript(1887):NR_030484	chr8:85387948-85388058:-	Mouse_homology_gene:	up	1.87198	0.425113
RB_p_rnol001159	12.8893	11.8806	1.00863	2.012	XR_146826.1	GI:392338659		up	1.11952	0.350093
RB_p_rnol002585	11.4512	10.0701	1.38109	2.60465	XR_086083.2	GI:392354757		up	0.0225085	-1.03105
RB_p_rnol005364	13.4153	11.6526	1.76269	3.39331	ENSRNOT00000052065	chr10:94411635:94412209:1	ENSRNOG00000030011	up	1.52081	0.176153
RB_p_rnol005800	11.5791	10.3312	1.24788	2.37493	ENSRNOT00000042573	chr5:148832036:148832826:-1	ENSRNOG00000031602	up	0.120053	-0.831889
RB_p_rnol004376	12.6775	11.2668	1.41071	2.65869	ENSRNOT00000041683	chr4:149872503:149873230:1	ENSRNOG00000033748	up	0.957977	-0.118179
RB_p_rnol003194	12.8443	11.6081	1.23613	2.35565	XR_145980.1	GI:392347991		up	1.08519	0.14222
RB_p_rnol006658	10.9381	9.12315	1.81496	3.51849	Mouse_homology_transcript(3228):NR_030463	chr17:92249154-92249194:-	Mouse_homology_gene:	up	-0.368909	-1.75344
RB_p_rnol001768	12.0425	10.813	1.22953	2.34491	ENSRNOT00000032224	chr11:79856027:79856487:-1	ENSRNOG00000021974	up	0.473582	-0.464364
RB_p_rnol001134	13.0759	10.8002	2.2757	4.84234	NR_046239.1	GI:374429560		up	1.26189	-0.474118
RB_p_rnol005930	12.4168	11.401	1.01578	2.022	Mouse_homology_transcript(508):NR_030465	chr2:43367947-43368025:+	Mouse_homology_gene:	up	0.759102	-0.0157851
RB_p_rnol003809	13.9916	12.7875	1.20402	2.30381	Mouse_homology_transcript(1830):NR_004448	chr8:44037273-44038121:+	Mouse_homology_gene:	up	1.96041	1.04193
RB_p_rnol001073	12.0807	10.7322	1.34848	2.54644	ENSRNOT00000029671	chr7:72754149:72754593:1	ENSRNOG00000029081	up	0.502674	-0.526011
RB_p_rnol004050	11.7451	10.6571	1.08805	2.12587	ENSRNOT00000041305	chr10:61913711:61914000:-1	ENSRNOG00000033278	up	0.246738	-0.583279
RB_p_rnol006526	12.027	10.8181	1.20896	2.31171	Mouse_homology_transcript(1595):NR_033707	chr7:18008055-18353138:-	Mouse_homology_gene:	up	0.461779	-0.460471
RB_p_rnol003501	11.9111	9.86651	2.0446	4.1256	ENSRNOT00000017331	chr1:54306671:54307275:1	ENSRNOG00000012974	up	0.373341	-1.18638
RB_p_rnol005708	11.2084	9.52821	1.68018	3.20467	XR_146287.1	GI:392353158		up	-0.162729	-1.44444
RB_p_rnol003923	14.8399	13.5124	1.3275	2.50967	NR_036653.1	GI:308080105		up	2.60758	1.5949
RB_p_rnol001668	13.081	11.9792	1.10178	2.14619	ENSRNOT00000003348	chr7:138517314:138517832:-1	ENSRNOG00000002475	up	1.26581	0.425318
RB_p_rnol003552	12.9925	11.6903	1.30217	2.466	ENSRNOT00000036778	chr3:127412198:127412998:1	ENSRNOG00000026004	up	1.19827	0.204916
RB_p_rnol000141	12.8869	11.5082	1.37877	2.60046	XR_086310.2	GI:392349810		up	1.11774	0.0659564
RB_p_rnol000941	11.3458	9.81738	1.52844	2.88473	ENSRNOT00000040532	chr15:57947050:57947522:-1	ENSRNOG00000031678	up	-0.0578879	-1.22385
RB_p_rnol000515	12.6235	11.4799	1.14363	2.20937	ENSRNOT00000074277	chr15:110878092:110878577:1	ENSRNOG00000046236	up	0.916813	0.0443987
RB_p_rnol006516	13.0387	11.748	1.29072	2.4465	ENSRNOT00000071742	chr3:158611530:158612194:1	ENSRNOG00000045712	up	1.23352	0.2489
RB_p_rnol001687	12.4916	11.2119	1.27971	2.42791	XR_085875.2	GI:392341437		up	0.816167	-0.160058
RB_p_rnol006615	11.9923	10.5647	1.42757	2.68994	ENSRNOT00000014971	chr4:32529845:32530218:1	ENSRNOG00000011265	up	0.43529	-0.653728
RB_p_rnol006479	14.0584	12.9247	1.13365	2.19414	Mouse_homology_transcript(401):NR_073181	chr1:232977176-232981418:+	Mouse_homology_gene:	up	2.01137	1.14657
RB_p_rnol000675	10.8767	9.86844	1.00827	2.0115	ENSRNOT00000014788	chr9:35861864:35865531:1	ENSRNOG00000011124	up	-0.415748	-1.1849
RB_p_rnol000844	10.5164	8.71167	1.80477	3.49374	ENSRNOT00000074327	chr11:46370655:46371576:1	ENSRNOG00000046676	up	-0.690578	-2.06734
RB_p_rnol001960	12.6301	11.5293	1.10079	2.14472	XR_145862.1	GI:392346022		up	0.921816	0.0820847
RB_p_rnol002389	12.9732	11.2361	1.73716	3.33378	NR_046246.1	GI:374429576		up	1.18359	-0.141597
RB_p_rnol002741	11.0937	9.99365	1.1001	2.1437	XR_007047.3	GI:295852537		up	-0.250181	-1.08939
RB_p_rnol003504	13.6906	12.4561	1.23453	2.35304	ENSRNOT00000029278	chr5:139483537:139484046:1	ENSRNOG00000030347	up	1.73084	0.789082
RB_p_rnol001810	9.97585	8.93811	1.03774	2.05301	Mouse_homology_transcript(3457):NR_030443	chr20:15366762-15366845:+	Mouse_homology_gene:	up	-1.10297	-1.8946
RB_p_rnol004217	12.2489	10.9578	1.29106	2.44708	NR_002597.1	GI:82830445		up	0.631015	-0.353867
RB_p_rnol002350	13.0982	12.0729	1.02531	2.0354	ENSRNOT00000033532	chr9:112764257:112764846:1	ENSRNOG00000027972	up	1.2789	0.496751
RB_p_rnol004126	13.5299	12.4351	1.09486	2.13593	XR_146368.1	GI:392354351		up	1.60826	0.773052
RB_p_rnol006652	11.7588	12.8206	-1.06178	2.08751	XR_146480.1	GI:392355919		down	0.257188	1.06716
RB_p_rnol003556	9.96542	11.0054	-1.03994	2.05614	Mouse_homology_transcript(517):NR_003546	chr2:53378449-53383260:-	Mouse_homology_gene:	down	-1.11092	-0.317606
RB_p_rnol001465	8.63662	10.3663	-1.7297	3.31658	Mouse_homology_transcript(1107):NR_045270	chr4:211936397-211937478:-	Mouse_homology_gene:	down	-2.12459	-0.805094
RB_p_rnol004467	10.2088	11.2606	-1.05178	2.07309	Mouse_homology_transcript(3259):NR_045403	chr18:24860651-24879714:-	Mouse_homology_gene:	down	-0.925226	-0.122879
RB_p_rnol000751	10.1751	11.2219	-1.04681	2.06595	Mouse_homology_transcript(757):NR_045535	chr3:17095279-17130529:+	Mouse_homology_gene:	down	-0.950981	-0.152429
RB_p_rnol000356	13.9771	15.0798	-1.10267	2.14752	Mouse_homology_transcript(1925):NR_027478	chr8:114495894-114497488:+	Mouse_homology_gene:	down	1.94941	2.79058
RB_p_rnol005012	10.7679	11.846	-1.07811	2.11126	ENSRNOT00000012416	chr3:79298463:79299410:-1	ENSRNOG00000009376	down	-0.498772	0.323656
RB_p_rnol001477	11.6592	12.7449	-1.08572	2.12244	NR_031896.1	GI:296923705		down	0.181184	1.00942
RB_p_rnol000596	12.7642	13.8088	-1.04456	2.06274	XR_145894.1	GI:392346717		down	1.02415	1.82099
RB_p_rnol001762	9.97118	11.1235	-1.15229	2.22267	Mouse_homology_transcript(1334):NR_037908	chr5:173028506-173039275:+	Mouse_homology_gene:	down	-1.10652	-0.227504
RB_p_rnol005201	7.58308	8.95347	-1.37039	2.5854	Mouse_homology_transcript(980):NR_040684	chr4:6772032-6775522:-	Mouse_homology_gene:	down	-2.92828	-1.88288
RB_p_rnol003285	9.92184	10.9235	-1.00167	2.00232	Mouse_homology_transcript(2255):NR_073370	chr10:9561375-9575609:-	Mouse_homology_gene:	down	-1.14416	-0.380044
RB_p_rnol004963	10.9315	11.9318	-1.00028	2.00038	NR_032125.1	GI:297139811		down	-0.373969	0.389088
RB_p_rnol005807	12.1128	13.1931	-1.08038	2.11459	XR_145992.1	GI:392348113		down	0.527172	1.35133
