# Supplementary material for: Profiling the miRNA-mRNA-lncRNA interaction network in MSC osteoblast differentiation induced by (+)-cholesten-3-one
Source: BMC Genomics. 2018 Oct 29;19:783. doi: 10.1186/s12864-018-5155-2 (PMC6206902; doi:10.1186/s12864-018-5155-2)
Supplement: Supplementary file 3 — Relationship between miRNAs, mRNAs and lncRNAs according to the negative regulation. (XLSX 144 kb) [file 12864_2018_5155_MOESM3_ESM.xlsx]

## Sheet: Sheet1
Additional file 4:The relationship between miRNA, mRNA and lncRNA according to the negative regulation.
	style	type	degree		entry	style	type	degree		entry	style	type	degree
rno-miR-298-5p	down	miRNA	95		Loxl4	up	mRNA	6		chr12:39534802-39923400:+	up	lncRNA	14
rno-miR-423-5p	down	miRNA	74		Arnt2	up	mRNA	5		chr14:85096719-85350278:-	up	lncRNA	14
rno-miR-361-3p	down	miRNA	65		Cxcl12	up	mRNA	5		chr20:6718394-7019683:-	up	lncRNA	14
rno-miR-320-3p	down	miRNA	52		Entpd3	up	mRNA	5		chr20:6757583-6973299:+	up	lncRNA	14
rno-miR-466b-1-3p	up	miRNA	45		Tns3	up	mRNA	5		chr16:48640800-48846423:-	up	lncRNA	13
rno-miR-155-5p	down	miRNA	33		Clspn	down	mRNA	4		chr20:6871711-7019684:+	up	lncRNA	13
rno-miR-92b-5p	down	miRNA	33		Mx2	up	mRNA	4		chr18:24860651-24879714:-	down	lncRNA	10
rno-miR-365-5p	down	miRNA	32		Nhlrc3	up	mRNA	4		chr7:18008055-18353138:-	up	lncRNA	10
rno-miR-25-5p	down	miRNA	31		Nptx1	down	mRNA	4		chr17:72490007-72564002:+	up	lncRNA	8
rno-miR-483-5p	down	miRNA	28		Armc9	up	mRNA	3		chr2:207541281-207601761:+	up	lncRNA	8
rno-miR-184	down	miRNA	23		Atp2b4	down	mRNA	3		chr3:10821069-10875655:+	up	lncRNA	8
rno-miR-667-3p	up	miRNA	22		Cmklr1	down	mRNA	3		chr3:178471759-178490162:+	up	lncRNA	8
rno-miR-296-5p	down	miRNA	21		Cntnap1	up	mRNA	3		chrX:75242222-75291529:-	up	lncRNA	8
rno-miR-3584-5p	up	miRNA	21		Cybrd1	up	mRNA	3		chr3:17095279-17130529:+	down	lncRNA	7
rno-miR-532-3p	up	miRNA	20		Enc1	up	mRNA	3		chr6:8800450-8809627:-	up	lncRNA	7
rno-miR-210-3p	up	miRNA	19		Fbln5	up	mRNA	3		chr3:125628491-125661519:-	up	lncRNA	6
rno-miR-21-5p	down	miRNA	19		Gpx3	up	mRNA	3		chr3:14989181-14997170:-	up	lncRNA	6
rno-miR-666-5p	down	miRNA	19		Itga2	down	mRNA	3		NR_046239.1	up	lncRNA	6
rno-miR-874-3p	up	miRNA	18		Kcne4	up	mRNA	3		chr1:103975170-103984617:+	up	lncRNA	5
rno-miR-1188-3p	up	miRNA	12		Maf	up	mRNA	3		chr13:79977271-79984422:+	up	lncRNA	5
rno-miR-99b-3p	up	miRNA	11		Man1c1	up	mRNA	3		chr4:179966561-179975438:-	up	lncRNA	5
rno-miR-99b-5p	down	miRNA	10		Nrp2	up	mRNA	3		chr4:191494353-191501420:+	up	lncRNA	5
rno-miR-187-5p	up	miRNA	9		Parp14	up	mRNA	3		chr5:173028506-173039275:+	down	lncRNA	5
rno-miR-181d-3p	up	miRNA	7		Pitpnc1	down	mRNA	3		XR_146737.1	up	lncRNA	5
rno-miR-299a-5p	up	miRNA	3		Plxnd1	up	mRNA	3		chr1:232977176-232981418:+	up	lncRNA	4
rno-miR-568	up	miRNA	2		Purg	up	mRNA	3		chr11:7865402-7873655:+	up	lncRNA	4
					Rnf144b	up	mRNA	3		chr4:224693583-224697430:-	up	lncRNA	4
					Slc11a2	up	mRNA	3		chr1:103976961-103984632:+	up	lncRNA	3
					Slc7a8	up	mRNA	3		chr1:194713998-194719881:-	up	lncRNA	3
					Sspn	up	mRNA	3		chr1:194713998-194720841:-	up	lncRNA	3
					Tgfbr1	up	mRNA	3		chr10:9561375-9575609:-	down	lncRNA	3
					Thrb	up	mRNA	3		chr13:78792709-78794553:+	up	lncRNA	3
					Ubash3b	down	mRNA	3		chr18:62235281-62241266:-	up	lncRNA	3
					Unc5c	up	mRNA	3		chr5:146654265-146658925:-	up	lncRNA	3
					Usp13	down	mRNA	3		NR_046246.1	up	lncRNA	3
					Vdr	up	mRNA	3		chr1:211315093-211317715:+	up	lncRNA	2
					Vegfa	down	mRNA	3		chr1:83008445-83013551:+	up	lncRNA	2
					Acsl1	up	mRNA	2		chr15:112291742-112296307:-	up	lncRNA	2
					Adam19	down	mRNA	2		chr16:20525227-20526605:+	up	lncRNA	2
					Adarb1	up	mRNA	2		chr4:6772032-6775522:-	down	lncRNA	2
					Aff3	down	mRNA	2		chr6:51465062-51465856:-	up	lncRNA	2
					Agpat5	down	mRNA	2		chr8:6737545-6738181:-	up	lncRNA	2
					Angptl2	up	mRNA	2		chr9:35861864-35865531:+	up	lncRNA	2
					Arhgap28	up	mRNA	2		chrX:107409446-107410071:+	up	lncRNA	2
					Cdc25a	down	mRNA	2		chr1:206299224-206299869:-	up	lncRNA	1
					Cmpk2	up	mRNA	2		chr1:229809406-229810016:+	up	lncRNA	1
					Col1a1	up	mRNA	2		chr1:99010778-99012014:+	up	lncRNA	1
					Col4a1	up	mRNA	2		chr10:104947556-104948325:-	up	lncRNA	1
					Csf1	up	mRNA	2		chr10:15262090-15263558:-	up	lncRNA	1
					Cx3cl1	up	mRNA	2		chr10:2440171-2440738:+	up	lncRNA	1
					Daam2	up	mRNA	2		chr10:37797860-37798207:-	up	lncRNA	1
					Diaph3	down	mRNA	2		chr10:48664192-48665064:+	up	lncRNA	1
					Dnmbp	down	mRNA	2		chr10:55234821-55237889:+	up	lncRNA	1
					Dusp6	down	mRNA	2		chr11:58470572-58470981:-	up	lncRNA	1
					Egfr	down	mRNA	2		chr12:50343445-50343855:+	up	lncRNA	1
					Etl4	up	mRNA	2		chr14:2406051-2407044:-	up	lncRNA	1
					Farsb	down	mRNA	2		chr16:10675011-10675618:-	up	lncRNA	1
					Fgd4	up	mRNA	2		chr16:19815933-19816400:+	up	lncRNA	1
					Fmod	up	mRNA	2		chr16:31401201-31402130:+	up	lncRNA	1
					Foxm1	down	mRNA	2		chr17:26552920-26553530:-	up	lncRNA	1
					Gpcpd1	up	mRNA	2		chr2:246187424-246188431:+	up	lncRNA	1
					Gstcd	down	mRNA	2		chr2:47054270-47058287:-	up	lncRNA	1
					Herc3	down	mRNA	2		chr2:53378449-53383260:-	down	lncRNA	1
					Hmga1	down	mRNA	2		chr20:34384435-34385673:-	up	lncRNA	1
					Hpcal1	down	mRNA	2		chr3:129317512-129317910:+	up	lncRNA	1
					Icam1	up	mRNA	2		chr4:149872503-149873230:+	up	lncRNA	1
					Il34	up	mRNA	2		chr4:211936397-211937478:-	down	lncRNA	1
					Islr	up	mRNA	2		chr5:139483537-139484046:+	up	lncRNA	1
					Itga6	down	mRNA	2		chr5:141436783-141437264:-	up	lncRNA	1
					Itgb8	up	mRNA	2		chr5:31796955-31797961:+	up	lncRNA	1
					Lbh	up	mRNA	2		chr6:134336972-134337804:+	up	lncRNA	1
					Mctp2	up	mRNA	2		chr6:676977-677392:+	up	lncRNA	1
					Mier2	up	mRNA	2		chr7:141240894-141242157:+	up	lncRNA	1
					Myo1d	up	mRNA	2		chr7:24102171-24102619:-	up	lncRNA	1
					Ncapg2	down	mRNA	2		chr9:10969341-10970034:-	up	lncRNA	1
					Ndc80	down	mRNA	2		chrX:66202540-66206738:+	up	lncRNA	1
					Nfib	up	mRNA	2		NR_002597.1	up	lncRNA	1
					Nid1	up	mRNA	2		NR_038098.1	up	lncRNA	1
					Nln	down	mRNA	2		XR_086062.1	up	lncRNA	1
					Plekhh2	up	mRNA	2		XR_145872.1	up	lncRNA	1
					Polq	down	mRNA	2
					Prkca	down	mRNA	2
					Ptprj	down	mRNA	2
					Ranbp6	down	mRNA	2
					Reck	up	mRNA	2
					Rfc3	down	mRNA	2
					Runx1t1	up	mRNA	2
					Sema3a	down	mRNA	2
					Sema3e	up	mRNA	2
					Sertad4	up	mRNA	2
					Slc1a3	up	mRNA	2
					Slc4a8	down	mRNA	2
					Slit3	up	mRNA	2
					Sobp	up	mRNA	2
					Sort1	up	mRNA	2
					Tiam1	down	mRNA	2
					Tmcc3	down	mRNA	2
					Tnfaip3	up	mRNA	2
					Tp53inp2	up	mRNA	2
					Tpcn1	up	mRNA	2
					Wdfy2	down	mRNA	2
					Abcc4	up	mRNA	1
					Abcc9	up	mRNA	1
					Adamts2	up	mRNA	1
					Adamts9	up	mRNA	1
					Alyref	down	mRNA	1
					Angpt2	up	mRNA	1
					Ankrd1	up	mRNA	1
					Antxr1	up	mRNA	1
					Atad2	down	mRNA	1
					Atp8b1	down	mRNA	1
					Aurkb	down	mRNA	1
					B3galt1	up	mRNA	1
					Bdkrb2	up	mRNA	1
					Bicc1	up	mRNA	1
					Bmp1	up	mRNA	1
					C1qtnf1	up	mRNA	1
					Calcrl	up	mRNA	1
					Car9	down	mRNA	1
					Ccdc167	down	mRNA	1
					Ccdc34	down	mRNA	1
					Cd38	up	mRNA	1
					Cdc25c	down	mRNA	1
					Cdca7	down	mRNA	1
					Cenpi	down	mRNA	1
					Cenpq	down	mRNA	1
					Chaf1b	down	mRNA	1
					Chi3l1	up	mRNA	1
					Chrna1	up	mRNA	1
					Col8a2	up	mRNA	1
					Comp	up	mRNA	1
					Cpsf2	down	mRNA	1
					Cyp27a1	up	mRNA	1
					Dapk1	up	mRNA	1
					Dio2	up	mRNA	1
					Dnajb9	up	mRNA	1
					Drp2	down	mRNA	1
					Ednrb	up	mRNA	1
					Egln1	down	mRNA	1
					Exosc9	down	mRNA	1
					Ezr	down	mRNA	1
					Fabp3	up	mRNA	1
					Fads2	up	mRNA	1
					Fam171b	up	mRNA	1
					Fam198b	up	mRNA	1
					Far2	down	mRNA	1
					Fas	up	mRNA	1
					Fgf7	up	mRNA	1
					Filip1l	up	mRNA	1
					Fosl1	down	mRNA	1
					Foxp2	up	mRNA	1
					Fst	up	mRNA	1
					Gabarapl1	up	mRNA	1
					Gbp1	up	mRNA	1
					Gfra1	up	mRNA	1
					Ggt5	up	mRNA	1
					Gins2	down	mRNA	1
					Gna14	up	mRNA	1
					Gpx7	up	mRNA	1
					Gtf3c3	down	mRNA	1
					Gys1	down	mRNA	1
					Hilpda	down	mRNA	1
					Hjurp	down	mRNA	1
					Hk2	down	mRNA	1
					Ifi44l	up	mRNA	1
					Igf2bp3	down	mRNA	1
					Igfbp6	down	mRNA	1
					Il31ra	down	mRNA	1
					Irak3	up	mRNA	1
					Itga11	up	mRNA	1
					Junb	up	mRNA	1
					Kcnj15	up	mRNA	1
					Kif18b	down	mRNA	1
					Kif26b	up	mRNA	1
					Layn	up	mRNA	1
					Leprot	up	mRNA	1
					Limk2	up	mRNA	1
					Lmcd1	up	mRNA	1
					Lmod1	up	mRNA	1
					Lrrtm2	up	mRNA	1
					Ltbp2	up	mRNA	1
					Mad2l1	down	mRNA	1
					Mcm10	down	mRNA	1
					Megf10	up	mRNA	1
					Mettl7a	up	mRNA	1
					Mfge8	up	mRNA	1
					Mfsd2a	up	mRNA	1
					Mgp	up	mRNA	1
					Mkx	up	mRNA	1
					Moxd1	up	mRNA	1
					Mrc2	up	mRNA	1
					Mtbp	down	mRNA	1
					Mybl1	down	mRNA	1
					Mybl2	down	mRNA	1
					Mzt1	down	mRNA	1
					Naa15	down	mRNA	1
					Nat10	down	mRNA	1
					Nedd4l	up	mRNA	1
					Nmt2	down	mRNA	1
					Nnmt	up	mRNA	1
					Nol10	down	mRNA	1
					Npr3	up	mRNA	1
					Nrcam	up	mRNA	1
					Nrip1	down	mRNA	1
					Nt5dc3	down	mRNA	1
					Ntsr1	down	mRNA	1
					Oasl	up	mRNA	1
					Osbpl6	down	mRNA	1
					Otud6b	down	mRNA	1
					Pdgfra	up	mRNA	1
					Pdgfrb	up	mRNA	1
					Pdzrn3	up	mRNA	1
					Pfkfb3	down	mRNA	1
					Pgk1	down	mRNA	1
					Piezo2	up	mRNA	1
					Pim1	up	mRNA	1
					Pla2r1	up	mRNA	1
					Plau	up	mRNA	1
					Plscr4	up	mRNA	1
					Plxna2	down	mRNA	1
					Plxnc1	up	mRNA	1
					Pnp	down	mRNA	1
					Polr3g	down	mRNA	1
					Prkcd	down	mRNA	1
					Ptpn1	down	mRNA	1
					Ptpre	up	mRNA	1
					Rarres1	up	mRNA	1
					Rdx	down	mRNA	1
					Rerg	up	mRNA	1
					Rftn2	up	mRNA	1
					Rgmb	down	mRNA	1
					Rhoj	up	mRNA	1
					Rlf	down	mRNA	1
					Rnf150	up	mRNA	1
					Rsad2	up	mRNA	1
					Scn9a	up	mRNA	1
					Sema3c	up	mRNA	1
					Sema7a	down	mRNA	1
					Sh3kbp1	down	mRNA	1
					Shcbp1	down	mRNA	1
					Ska1	down	mRNA	1
					Skil	up	mRNA	1
					Slc16a6	down	mRNA	1
					Slc18b1	up	mRNA	1
					Slc25a27	up	mRNA	1
					Slc30a9	down	mRNA	1
					Slc37a2	down	mRNA	1
					Slc4a4	down	mRNA	1
					Slc7a5	down	mRNA	1
					Slc8a1	down	mRNA	1
					Slc9a9	up	mRNA	1
					Smurf2	down	mRNA	1
					Sntb1	down	mRNA	1
					Sowahc	down	mRNA	1
					St3gal6	up	mRNA	1
					St5	up	mRNA	1
					St6gal1	up	mRNA	1
					Stat2	up	mRNA	1
					Stk38l	up	mRNA	1
					Taf9b	down	mRNA	1
					Timp3	up	mRNA	1
					Timp4	up	mRNA	1
					Tk1	down	mRNA	1
					Tlr3	up	mRNA	1
					Tmem119	up	mRNA	1
					Tmem156	down	mRNA	1
					Tnfaip8	up	mRNA	1
					Topbp1	down	mRNA	1
					Tspan7	up	mRNA	1
					Tubgcp5	down	mRNA	1
					Txnip	down	mRNA	1
					Uba6	down	mRNA	1
					Uba7	up	mRNA	1
					Vldlr	down	mRNA	1
					Vwa5a	up	mRNA	1
					Wasf3	up	mRNA	1
					Wtap	up	mRNA	1

## Sheet: Sheet2
Additional file 4:The relationship between miRNA, mRNA and lncRNA according to the negative regulation.
entry1	style1	entry2	style2	relation	Pearson correlation coefficient
rno-miR-483-5p	down	Vdr	up	miRNA-mRNA	0.984446
rno-miR-92b-5p	down	Vdr	up	miRNA-mRNA	0.964515
rno-miR-298-5p	down	Vdr	up	miRNA-mRNA	0.988389
rno-miR-184	down	Chi3l1	up	miRNA-mRNA	0.912785
rno-miR-155-5p	down	Fgf7	up	miRNA-mRNA	0.937303
rno-miR-361-3p	down	Icam1	up	miRNA-mRNA	0.922204
rno-miR-298-5p	down	Icam1	up	miRNA-mRNA	0.901015
rno-miR-483-5p	down	Cxcl12	up	miRNA-mRNA	0.96775
rno-miR-25-5p	down	Cxcl12	up	miRNA-mRNA	0.916819
rno-miR-361-3p	down	Cxcl12	up	miRNA-mRNA	0.91315
rno-miR-298-5p	down	Cxcl12	up	miRNA-mRNA	0.935971
rno-miR-423-5p	down	Cxcl12	up	miRNA-mRNA	0.96796
rno-miR-155-5p	down	Mgp	up	miRNA-mRNA	0.94147
rno-miR-423-5p	down	Rerg	up	miRNA-mRNA	0.958876
rno-miR-361-3p	down	Comp	up	miRNA-mRNA	0.973185
rno-miR-298-5p	down	Chrna1	up	miRNA-mRNA	0.966168
rno-miR-361-3p	down	Lmcd1	up	miRNA-mRNA	0.955167
rno-miR-25-5p	down	Nrp2	up	miRNA-mRNA	0.964328
rno-miR-92b-5p	down	Nrp2	up	miRNA-mRNA	0.982549
rno-miR-361-3p	down	Nrp2	up	miRNA-mRNA	0.943362
rno-miR-423-5p	down	Plscr4	up	miRNA-mRNA	0.973606
rno-miR-155-5p	down	Ednrb	up	miRNA-mRNA	0.968499
rno-miR-483-5p	down	Nrcam	up	miRNA-mRNA	0.907339
rno-miR-298-5p	down	Rsad2	up	miRNA-mRNA	0.904957
rno-miR-423-5p	down	Dapk1	up	miRNA-mRNA	0.908453
rno-miR-298-5p	down	Fabp3	up	miRNA-mRNA	0.970324
rno-miR-483-5p	down	Rnf150	up	miRNA-mRNA	0.972037
rno-miR-298-5p	down	Irak3	up	miRNA-mRNA	0.988344
rno-miR-483-5p	down	Rftn2	up	miRNA-mRNA	0.965337
rno-miR-365-5p	down	Pdgfra	up	miRNA-mRNA	0.966729
rno-miR-320-3p	down	Gna14	up	miRNA-mRNA	0.900075
rno-miR-184	down	Plxnc1	up	miRNA-mRNA	0.94328
rno-miR-320-3p	down	Mx2	up	miRNA-mRNA	0.960865
rno-miR-25-5p	down	Mx2	up	miRNA-mRNA	0.950268
rno-miR-365-5p	down	Mx2	up	miRNA-mRNA	0.969755
rno-miR-155-5p	down	Mx2	up	miRNA-mRNA	0.965365
rno-miR-361-3p	down	Angpt2	up	miRNA-mRNA	0.902362
rno-miR-320-3p	down	Itgb8	up	miRNA-mRNA	0.948067
rno-miR-361-3p	down	Itgb8	up	miRNA-mRNA	0.908148
rno-miR-320-3p	down	Sema3e	up	miRNA-mRNA	0.931575
rno-miR-361-3p	down	Sema3e	up	miRNA-mRNA	0.967755
rno-miR-423-5p	down	Cyp27a1	up	miRNA-mRNA	0.961995
rno-miR-320-3p	down	Kif26b	up	miRNA-mRNA	0.934091
rno-miR-423-5p	down	Fam198b	up	miRNA-mRNA	0.927586
rno-miR-320-3p	down	Fgd4	up	miRNA-mRNA	0.940102
rno-miR-21-5p	down	Fgd4	up	miRNA-mRNA	0.981115
rno-miR-365-5p	down	Slit3	up	miRNA-mRNA	0.977787
rno-miR-423-5p	down	Slit3	up	miRNA-mRNA	0.983841
rno-miR-423-5p	down	Leprot	up	miRNA-mRNA	0.945254
rno-miR-320-3p	down	Loxl4	up	miRNA-mRNA	0.929672
rno-miR-25-5p	down	Loxl4	up	miRNA-mRNA	0.902835
rno-miR-92b-5p	down	Loxl4	up	miRNA-mRNA	0.918336
rno-miR-298-5p	down	Loxl4	up	miRNA-mRNA	0.97863
rno-miR-423-5p	down	Loxl4	up	miRNA-mRNA	0.929841
rno-miR-184	down	Loxl4	up	miRNA-mRNA	0.955902
rno-miR-483-5p	down	Timp3	up	miRNA-mRNA	0.940741
rno-miR-298-5p	down	Kcne4	up	miRNA-mRNA	0.943065
rno-miR-21-5p	down	Kcne4	up	miRNA-mRNA	0.940361
rno-miR-423-5p	down	Kcne4	up	miRNA-mRNA	0.907008
rno-miR-21-5p	down	Filip1l	up	miRNA-mRNA	0.93957
rno-miR-21-5p	down	Moxd1	up	miRNA-mRNA	0.946479
rno-miR-365-5p	down	Csf1	up	miRNA-mRNA	0.920302
rno-miR-184	down	Csf1	up	miRNA-mRNA	0.959104
rno-miR-320-3p	down	Stk38l	up	miRNA-mRNA	0.914603
rno-miR-483-5p	down	Sort1	up	miRNA-mRNA	0.93404
rno-miR-25-5p	down	Sort1	up	miRNA-mRNA	0.957726
rno-miR-320-3p	down	Lbh	up	miRNA-mRNA	0.988735
rno-miR-423-5p	down	Lbh	up	miRNA-mRNA	0.909885
rno-miR-298-5p	down	Rnf144b	up	miRNA-mRNA	0.950067
rno-miR-423-5p	down	Rnf144b	up	miRNA-mRNA	0.903406
rno-miR-155-5p	down	Rnf144b	up	miRNA-mRNA	0.938947
rno-miR-298-5p	down	Nnmt	up	miRNA-mRNA	0.979763
rno-miR-483-5p	down	Stat2	up	miRNA-mRNA	0.966706
rno-miR-155-5p	down	Ifi44l	up	miRNA-mRNA	0.925029
rno-miR-320-3p	down	Dio2	up	miRNA-mRNA	0.910323
rno-miR-320-3p	down	Pdzrn3	up	miRNA-mRNA	0.971446
rno-miR-320-3p	down	Arnt2	up	miRNA-mRNA	0.906637
rno-miR-92b-5p	down	Arnt2	up	miRNA-mRNA	0.906346
rno-miR-361-3p	down	Arnt2	up	miRNA-mRNA	0.937972
rno-miR-365-5p	down	Arnt2	up	miRNA-mRNA	0.902783
rno-miR-298-5p	down	Arnt2	up	miRNA-mRNA	0.955066
rno-miR-92b-5p	down	Entpd3	up	miRNA-mRNA	0.93859
rno-miR-296-5p	down	Entpd3	up	miRNA-mRNA	0.971986
rno-miR-361-3p	down	Entpd3	up	miRNA-mRNA	0.983757
rno-miR-365-5p	down	Entpd3	up	miRNA-mRNA	0.940576
rno-miR-298-5p	down	Entpd3	up	miRNA-mRNA	0.90671
rno-miR-361-3p	down	Acsl1	up	miRNA-mRNA	0.922943
rno-miR-423-5p	down	Acsl1	up	miRNA-mRNA	0.972088
rno-miR-483-5p	down	Mctp2	up	miRNA-mRNA	0.911897
rno-miR-155-5p	down	Mctp2	up	miRNA-mRNA	0.91954
rno-miR-423-5p	down	Npr3	up	miRNA-mRNA	0.975732
rno-miR-423-5p	down	Pim1	up	miRNA-mRNA	0.942603
rno-miR-361-3p	down	Tmem119	up	miRNA-mRNA	0.931128
rno-miR-298-5p	down	Pla2r1	up	miRNA-mRNA	0.986299
rno-miR-320-3p	down	Itga11	up	miRNA-mRNA	0.914744
rno-miR-298-5p	down	Maf	up	miRNA-mRNA	0.933456
rno-miR-423-5p	down	Maf	up	miRNA-mRNA	0.965248
rno-miR-184	down	Maf	up	miRNA-mRNA	0.941653
rno-miR-298-5p	down	Bdkrb2	up	miRNA-mRNA	0.965062
rno-miR-423-5p	down	Tspan7	up	miRNA-mRNA	0.965763
rno-miR-361-3p	down	Kcnj15	up	miRNA-mRNA	0.951659
rno-miR-298-5p	down	Piezo2	up	miRNA-mRNA	0.943042
rno-miR-298-5p	down	Limk2	up	miRNA-mRNA	0.90598
rno-miR-423-5p	down	Timp4	up	miRNA-mRNA	0.933559
rno-miR-155-5p	down	Wtap	up	miRNA-mRNA	0.938546
rno-miR-483-5p	down	Etl4	up	miRNA-mRNA	0.902257
rno-miR-298-5p	down	Etl4	up	miRNA-mRNA	0.923777
rno-miR-92b-5p	down	Fst	up	miRNA-mRNA	0.938291
rno-miR-320-3p	down	Megf10	up	miRNA-mRNA	0.963971
rno-miR-361-3p	down	Cybrd1	up	miRNA-mRNA	0.96044
rno-miR-298-5p	down	Cybrd1	up	miRNA-mRNA	0.950349
rno-miR-184	down	Cybrd1	up	miRNA-mRNA	0.940405
rno-miR-25-5p	down	Fmod	up	miRNA-mRNA	0.913877
rno-miR-298-5p	down	Fmod	up	miRNA-mRNA	0.979596
rno-miR-423-5p	down	Pdgfrb	up	miRNA-mRNA	0.972223
rno-miR-155-5p	down	Sema3c	up	miRNA-mRNA	0.904278
rno-miR-666-5p	down	Islr	up	miRNA-mRNA	0.927816
rno-miR-423-5p	down	Islr	up	miRNA-mRNA	0.962922
rno-miR-320-3p	down	Sobp	up	miRNA-mRNA	0.969653
rno-miR-423-5p	down	Sobp	up	miRNA-mRNA	0.958008
rno-miR-320-3p	down	Fbln5	up	miRNA-mRNA	0.934317
rno-miR-298-5p	down	Fbln5	up	miRNA-mRNA	0.940328
rno-miR-423-5p	down	Fbln5	up	miRNA-mRNA	0.941642
rno-miR-298-5p	down	Cd38	up	miRNA-mRNA	0.923046
rno-miR-365-5p	down	St6gal1	up	miRNA-mRNA	0.916037
rno-miR-298-5p	down	Tlr3	up	miRNA-mRNA	0.974766
rno-miR-25-5p	down	Gabarapl1	up	miRNA-mRNA	0.98908
rno-miR-320-3p	down	Tns3	up	miRNA-mRNA	0.981905
rno-miR-92b-5p	down	Tns3	up	miRNA-mRNA	0.928834
rno-miR-296-5p	down	Tns3	up	miRNA-mRNA	0.959675
rno-miR-298-5p	down	Tns3	up	miRNA-mRNA	0.914266
rno-miR-21-5p	down	Tns3	up	miRNA-mRNA	0.932326
rno-miR-298-5p	down	Plau	up	miRNA-mRNA	0.960419
rno-miR-184	down	Ptpre	up	miRNA-mRNA	0.939618
rno-miR-298-5p	down	Fads2	up	miRNA-mRNA	0.969829
rno-miR-298-5p	down	Uba7	up	miRNA-mRNA	0.915009
rno-miR-298-5p	down	St5	up	miRNA-mRNA	0.923133
rno-miR-361-3p	down	Gpx7	up	miRNA-mRNA	0.907671
rno-miR-92b-5p	down	Ggt5	up	miRNA-mRNA	0.92297
rno-miR-298-5p	down	Slc1a3	up	miRNA-mRNA	0.932412
rno-miR-21-5p	down	Slc1a3	up	miRNA-mRNA	0.925779
rno-miR-320-3p	down	Tp53inp2	up	miRNA-mRNA	0.976538
rno-miR-423-5p	down	Tp53inp2	up	miRNA-mRNA	0.913925
rno-miR-155-5p	down	Scn9a	up	miRNA-mRNA	0.965409
rno-miR-92b-5p	down	Bicc1	up	miRNA-mRNA	0.962629
rno-miR-320-3p	down	Abcc9	up	miRNA-mRNA	0.957837
rno-miR-92b-5p	down	Reck	up	miRNA-mRNA	0.941584
rno-miR-21-5p	down	Reck	up	miRNA-mRNA	0.972393
rno-miR-298-5p	down	Angptl2	up	miRNA-mRNA	0.913673
rno-miR-423-5p	down	Angptl2	up	miRNA-mRNA	0.969499
rno-miR-92b-5p	down	Armc9	up	miRNA-mRNA	0.929681
rno-miR-298-5p	down	Armc9	up	miRNA-mRNA	0.900574
rno-miR-155-5p	down	Armc9	up	miRNA-mRNA	0.919243
rno-miR-483-5p	down	Runx1t1	up	miRNA-mRNA	0.986419
rno-miR-365-5p	down	Runx1t1	up	miRNA-mRNA	0.923079
rno-miR-483-5p	down	Wasf3	up	miRNA-mRNA	0.905493
rno-miR-21-5p	down	Gbp1	up	miRNA-mRNA	0.940158
rno-miR-423-5p	down	Abcc4	up	miRNA-mRNA	0.901092
rno-miR-298-5p	down	Parp14	up	miRNA-mRNA	0.916386
rno-miR-423-5p	down	Parp14	up	miRNA-mRNA	0.907846
rno-miR-155-5p	down	Parp14	up	miRNA-mRNA	0.940316
rno-miR-361-3p	down	Tgfbr1	up	miRNA-mRNA	0.967914
rno-miR-298-5p	down	Tgfbr1	up	miRNA-mRNA	0.962089
rno-miR-155-5p	down	Tgfbr1	up	miRNA-mRNA	0.901116
rno-miR-298-5p	down	Slc9a9	up	miRNA-mRNA	0.940412
rno-miR-361-3p	down	Tnfaip3	up	miRNA-mRNA	0.946353
rno-miR-365-5p	down	Tnfaip3	up	miRNA-mRNA	0.981518
rno-miR-155-5p	down	Mfsd2a	up	miRNA-mRNA	0.939791
rno-miR-666-5p	down	Plxnd1	up	miRNA-mRNA	0.983756
rno-miR-296-5p	down	Plxnd1	up	miRNA-mRNA	0.957986
rno-miR-365-5p	down	Plxnd1	up	miRNA-mRNA	0.928144
rno-miR-298-5p	down	Nedd4l	up	miRNA-mRNA	0.91374
rno-miR-320-3p	down	Nid1	up	miRNA-mRNA	0.971914
rno-miR-155-5p	down	Nid1	up	miRNA-mRNA	0.974891
rno-miR-361-3p	down	Daam2	up	miRNA-mRNA	0.950049
rno-miR-423-5p	down	Daam2	up	miRNA-mRNA	0.903368
rno-miR-298-5p	down	Myo1d	up	miRNA-mRNA	0.908486
rno-miR-423-5p	down	Myo1d	up	miRNA-mRNA	0.940898
rno-miR-320-3p	down	Cx3cl1	up	miRNA-mRNA	0.902535
rno-miR-361-3p	down	Cx3cl1	up	miRNA-mRNA	0.93666
rno-miR-423-5p	down	Mfge8	up	miRNA-mRNA	0.917279
rno-miR-25-5p	down	Slc11a2	up	miRNA-mRNA	0.917735
rno-miR-298-5p	down	Slc11a2	up	miRNA-mRNA	0.913906
rno-miR-155-5p	down	Slc11a2	up	miRNA-mRNA	0.961806
rno-miR-25-5p	down	Rhoj	up	miRNA-mRNA	0.936793
rno-miR-361-3p	down	Cmpk2	up	miRNA-mRNA	0.976155
rno-miR-423-5p	down	Cmpk2	up	miRNA-mRNA	0.949303
rno-miR-361-3p	down	Ltbp2	up	miRNA-mRNA	0.944944
rno-miR-361-3p	down	Rarres1	up	miRNA-mRNA	0.982538
rno-miR-423-5p	down	Dnajb9	up	miRNA-mRNA	0.977527
rno-miR-92b-5p	down	Gpcpd1	up	miRNA-mRNA	0.967351
rno-miR-298-5p	down	Gpcpd1	up	miRNA-mRNA	0.937156
rno-miR-361-3p	down	Bmp1	up	miRNA-mRNA	0.919453
rno-miR-320-3p	down	St3gal6	up	miRNA-mRNA	0.985093
rno-miR-361-3p	down	Col1a1	up	miRNA-mRNA	0.988372
rno-miR-423-5p	down	Col1a1	up	miRNA-mRNA	0.917422
rno-miR-298-5p	down	Adamts2	up	miRNA-mRNA	0.90664
rno-miR-320-3p	down	Col8a2	up	miRNA-mRNA	0.975747
rno-miR-483-5p	down	Gpx3	up	miRNA-mRNA	0.978472
rno-miR-92b-5p	down	Gpx3	up	miRNA-mRNA	0.965341
rno-miR-296-5p	down	Gpx3	up	miRNA-mRNA	0.943868
rno-miR-298-5p	down	Layn	up	miRNA-mRNA	0.941826
rno-miR-361-3p	down	Adarb1	up	miRNA-mRNA	0.924036
rno-miR-298-5p	down	Adarb1	up	miRNA-mRNA	0.916052
rno-miR-320-3p	down	Fas	up	miRNA-mRNA	0.960451
rno-miR-92b-5p	down	Mettl7a	up	miRNA-mRNA	0.966839
rno-miR-298-5p	down	Nfib	up	miRNA-mRNA	0.900045
rno-miR-21-5p	down	Nfib	up	miRNA-mRNA	0.968933
rno-miR-99b-5p	down	Slc25a27	up	miRNA-mRNA	0.965811
rno-miR-361-3p	down	Tpcn1	up	miRNA-mRNA	0.956571
rno-miR-365-5p	down	Tpcn1	up	miRNA-mRNA	0.946695
rno-miR-361-3p	down	Il34	up	miRNA-mRNA	0.908648
rno-miR-365-5p	down	Il34	up	miRNA-mRNA	0.938438
rno-miR-320-3p	down	Adamts9	up	miRNA-mRNA	0.909252
rno-miR-298-5p	down	Foxp2	up	miRNA-mRNA	0.967674
rno-miR-666-5p	down	Man1c1	up	miRNA-mRNA	0.907183
rno-miR-361-3p	down	Man1c1	up	miRNA-mRNA	0.969822
rno-miR-423-5p	down	Man1c1	up	miRNA-mRNA	0.970109
rno-miR-320-3p	down	Sertad4	up	miRNA-mRNA	0.9306
rno-miR-423-5p	down	Sertad4	up	miRNA-mRNA	0.987137
rno-miR-92b-5p	down	Thrb	up	miRNA-mRNA	0.934693
rno-miR-21-5p	down	Thrb	up	miRNA-mRNA	0.949098
rno-miR-184	down	Thrb	up	miRNA-mRNA	0.924208
rno-miR-298-5p	down	C1qtnf1	up	miRNA-mRNA	0.936284
rno-miR-296-5p	down	Arhgap28	up	miRNA-mRNA	0.97334
rno-miR-184	down	Arhgap28	up	miRNA-mRNA	0.912447
rno-miR-423-5p	down	Gfra1	up	miRNA-mRNA	0.987461
rno-miR-666-5p	down	Junb	up	miRNA-mRNA	0.97515
rno-miR-666-5p	down	Slc7a8	up	miRNA-mRNA	0.98337
rno-miR-361-3p	down	Slc7a8	up	miRNA-mRNA	0.919263
rno-miR-423-5p	down	Slc7a8	up	miRNA-mRNA	0.909179
rno-miR-320-3p	down	Tnfaip8	up	miRNA-mRNA	0.969471
rno-miR-365-5p	down	Cntnap1	up	miRNA-mRNA	0.96854
rno-miR-298-5p	down	Cntnap1	up	miRNA-mRNA	0.903381
rno-miR-423-5p	down	Cntnap1	up	miRNA-mRNA	0.945797
rno-miR-483-5p	down	Enc1	up	miRNA-mRNA	0.949218
rno-miR-361-3p	down	Enc1	up	miRNA-mRNA	0.935744
rno-miR-423-5p	down	Enc1	up	miRNA-mRNA	0.909668
rno-miR-298-5p	down	Oasl	up	miRNA-mRNA	0.926495
rno-miR-298-5p	down	Calcrl	up	miRNA-mRNA	0.985909
rno-miR-298-5p	down	Fam171b	up	miRNA-mRNA	0.914772
rno-miR-483-5p	down	Lmod1	up	miRNA-mRNA	0.922798
rno-miR-296-5p	down	Unc5c	up	miRNA-mRNA	0.900211
rno-miR-184	down	Unc5c	up	miRNA-mRNA	0.927327
rno-miR-155-5p	down	Unc5c	up	miRNA-mRNA	0.984574
rno-miR-298-5p	down	Col4a1	up	miRNA-mRNA	0.973728
rno-miR-423-5p	down	Col4a1	up	miRNA-mRNA	0.974235
rno-miR-423-5p	down	Mrc2	up	miRNA-mRNA	0.90017
rno-miR-298-5p	down	Slc18b1	up	miRNA-mRNA	0.921959
rno-miR-320-3p	down	Ankrd1	up	miRNA-mRNA	0.937274
rno-miR-99b-5p	down	Sspn	up	miRNA-mRNA	0.956795
rno-miR-361-3p	down	Sspn	up	miRNA-mRNA	0.906569
rno-miR-298-5p	down	Sspn	up	miRNA-mRNA	0.954375
rno-miR-298-5p	down	Antxr1	up	miRNA-mRNA	0.970049
rno-miR-361-3p	down	Purg	up	miRNA-mRNA	0.98665
rno-miR-21-5p	down	Purg	up	miRNA-mRNA	0.945434
rno-miR-155-5p	down	Purg	up	miRNA-mRNA	0.982909
rno-miR-361-3p	down	Nhlrc3	up	miRNA-mRNA	0.958959
rno-miR-423-5p	down	Nhlrc3	up	miRNA-mRNA	0.972333
rno-miR-184	down	Nhlrc3	up	miRNA-mRNA	0.934911
rno-miR-155-5p	down	Nhlrc3	up	miRNA-mRNA	0.987225
rno-miR-298-5p	down	Vwa5a	up	miRNA-mRNA	0.953136
rno-miR-298-5p	down	Skil	up	miRNA-mRNA	0.917843
rno-miR-298-5p	down	B3galt1	up	miRNA-mRNA	0.939541
rno-miR-92b-5p	down	Plekhh2	up	miRNA-mRNA	0.964369
rno-miR-298-5p	down	Plekhh2	up	miRNA-mRNA	0.934884
rno-miR-298-5p	down	Mier2	up	miRNA-mRNA	0.942921
rno-miR-423-5p	down	Mier2	up	miRNA-mRNA	0.935929
rno-miR-483-5p	down	Lrrtm2	up	miRNA-mRNA	0.974011
rno-miR-298-5p	down	Mkx	up	miRNA-mRNA	0.948853
rno-miR-99b-3p	up	Sowahc	down	miRNA-mRNA	0.932064
rno-miR-3584-5p	up	Ccdc167	down	miRNA-mRNA	0.902871
rno-miR-187-5p	up	Mtbp	down	miRNA-mRNA	0.965351
rno-miR-466b-1-3p	up	Hilpda	down	miRNA-mRNA	0.914832
rno-miR-667-3p	up	Nmt2	down	miRNA-mRNA	0.988791
rno-miR-667-3p	up	Ezr	down	miRNA-mRNA	0.951528
rno-miR-667-3p	up	Kif18b	down	miRNA-mRNA	0.98593
rno-miR-210-3p	up	Naa15	down	miRNA-mRNA	0.975385
rno-miR-874-3p	up	Nat10	down	miRNA-mRNA	0.97519
rno-miR-466b-1-3p	up	Nol10	down	miRNA-mRNA	0.954554
rno-miR-210-3p	up	Ntsr1	down	miRNA-mRNA	0.979951
rno-miR-187-5p	up	Pgk1	down	miRNA-mRNA	0.901228
rno-miR-466b-1-3p	up	Prkcd	down	miRNA-mRNA	0.926937
rno-miR-99b-3p	up	Ptpn1	down	miRNA-mRNA	0.964028
rno-miR-466b-1-3p	up	Ptprj	down	miRNA-mRNA	0.987668
rno-miR-532-3p	up	Ptprj	down	miRNA-mRNA	0.901106
rno-miR-181d-3p	up	Slc4a8	down	miRNA-mRNA	0.91344
rno-miR-3584-5p	up	Slc4a8	down	miRNA-mRNA	0.940549
rno-miR-466b-1-3p	up	Usp13	down	miRNA-mRNA	0.901506
rno-miR-874-3p	up	Usp13	down	miRNA-mRNA	0.964475
rno-miR-210-3p	up	Usp13	down	miRNA-mRNA	0.962216
rno-miR-1188-3p	up	Cpsf2	down	miRNA-mRNA	0.971396
rno-miR-466b-1-3p	up	Egfr	down	miRNA-mRNA	0.916112
rno-miR-210-3p	up	Egfr	down	miRNA-mRNA	0.909679
rno-miR-466b-1-3p	up	Nrip1	down	miRNA-mRNA	0.978426
rno-miR-210-3p	up	Otud6b	down	miRNA-mRNA	0.969011
rno-miR-532-3p	up	Rlf	down	miRNA-mRNA	0.947119
rno-miR-532-3p	up	Slc30a9	down	miRNA-mRNA	0.910642
rno-miR-3584-5p	up	Sntb1	down	miRNA-mRNA	0.950365
rno-miR-466b-1-3p	up	Cmklr1	down	miRNA-mRNA	0.915757
rno-miR-99b-3p	up	Cmklr1	down	miRNA-mRNA	0.90636
rno-miR-3584-5p	up	Cmklr1	down	miRNA-mRNA	0.947684
rno-miR-3584-5p	up	Gtf3c3	down	miRNA-mRNA	0.936818
rno-miR-466b-1-3p	up	Herc3	down	miRNA-mRNA	0.97259
rno-miR-874-3p	up	Herc3	down	miRNA-mRNA	0.98329
rno-miR-466b-1-3p	up	Nln	down	miRNA-mRNA	0.918471
rno-miR-532-3p	up	Nln	down	miRNA-mRNA	0.953793
rno-miR-466b-1-3p	up	Ranbp6	down	miRNA-mRNA	0.967346
rno-miR-532-3p	up	Ranbp6	down	miRNA-mRNA	0.946316
rno-miR-466b-1-3p	up	Sh3kbp1	down	miRNA-mRNA	0.969891
rno-miR-187-5p	up	Wdfy2	down	miRNA-mRNA	0.973291
rno-miR-667-3p	up	Wdfy2	down	miRNA-mRNA	0.914109
rno-miR-466b-1-3p	up	Aurkb	down	miRNA-mRNA	0.9344
rno-miR-466b-1-3p	up	Ccdc34	down	miRNA-mRNA	0.955518
rno-miR-532-3p	up	Cdc25a	down	miRNA-mRNA	0.907119
rno-miR-874-3p	up	Cdc25a	down	miRNA-mRNA	0.910596
rno-miR-466b-1-3p	up	Farsb	down	miRNA-mRNA	0.987405
rno-miR-667-3p	up	Farsb	down	miRNA-mRNA	0.925781
rno-miR-99b-3p	up	Gstcd	down	miRNA-mRNA	0.919343
rno-miR-874-3p	up	Gstcd	down	miRNA-mRNA	0.916278
rno-miR-3584-5p	up	Pfkfb3	down	miRNA-mRNA	0.919885
rno-miR-466b-1-3p	up	Slc4a4	down	miRNA-mRNA	0.975168
rno-miR-532-3p	up	Alyref	down	miRNA-mRNA	0.970516
rno-miR-466b-1-3p	up	Dusp6	down	miRNA-mRNA	0.983182
rno-miR-667-3p	up	Dusp6	down	miRNA-mRNA	0.976368
rno-miR-1188-3p	up	Igfbp6	down	miRNA-mRNA	0.900142
rno-miR-187-5p	up	Cenpq	down	miRNA-mRNA	0.900494
rno-miR-466b-1-3p	up	Far2	down	miRNA-mRNA	0.920375
rno-miR-181d-3p	up	Tubgcp5	down	miRNA-mRNA	0.962264
rno-miR-187-5p	up	Uba6	down	miRNA-mRNA	0.952687
rno-miR-466b-1-3p	up	Atp8b1	down	miRNA-mRNA	0.941435
rno-miR-466b-1-3p	up	Exosc9	down	miRNA-mRNA	0.939254
rno-miR-466b-1-3p	up	Hk2	down	miRNA-mRNA	0.987463
rno-miR-210-3p	up	Mzt1	down	miRNA-mRNA	0.935872
rno-miR-3584-5p	up	Rgmb	down	miRNA-mRNA	0.936222
rno-miR-466b-1-3p	up	Topbp1	down	miRNA-mRNA	0.910037
rno-miR-1188-3p	up	Il31ra	down	miRNA-mRNA	0.952008
rno-miR-667-3p	up	Osbpl6	down	miRNA-mRNA	0.950623
rno-miR-210-3p	up	Rdx	down	miRNA-mRNA	0.93598
rno-miR-187-5p	up	Sema3a	down	miRNA-mRNA	0.960354
rno-miR-874-3p	up	Sema3a	down	miRNA-mRNA	0.98158
rno-miR-667-3p	up	Sema7a	down	miRNA-mRNA	0.928723
rno-miR-3584-5p	up	Taf9b	down	miRNA-mRNA	0.957423
rno-miR-466b-1-3p	up	Tiam1	down	miRNA-mRNA	0.961148
rno-miR-1188-3p	up	Tiam1	down	miRNA-mRNA	0.926752
rno-miR-466b-1-3p	up	Atp2b4	down	miRNA-mRNA	0.961104
rno-miR-99b-3p	up	Atp2b4	down	miRNA-mRNA	0.932793
rno-miR-532-3p	up	Atp2b4	down	miRNA-mRNA	0.979524
rno-miR-532-3p	up	Slc37a2	down	miRNA-mRNA	0.913674
rno-miR-181d-3p	up	Smurf2	down	miRNA-mRNA	0.91931
rno-miR-3584-5p	up	Fosl1	down	miRNA-mRNA	0.957201
rno-miR-532-3p	up	Gys1	down	miRNA-mRNA	0.933955
rno-miR-210-3p	up	Hpcal1	down	miRNA-mRNA	0.957683
rno-miR-3584-5p	up	Hpcal1	down	miRNA-mRNA	0.922805
rno-miR-532-3p	up	Polq	down	miRNA-mRNA	0.944542
rno-miR-874-3p	up	Polq	down	miRNA-mRNA	0.967696
rno-miR-181d-3p	up	Mybl2	down	miRNA-mRNA	0.941015
rno-miR-99b-3p	up	Car9	down	miRNA-mRNA	0.907197
rno-miR-187-5p	up	Cdca7	down	miRNA-mRNA	0.978783
rno-miR-99b-3p	up	Nt5dc3	down	miRNA-mRNA	0.952718
rno-miR-667-3p	up	Egln1	down	miRNA-mRNA	0.900428
rno-miR-532-3p	up	Plxna2	down	miRNA-mRNA	0.924752
rno-miR-99b-3p	up	Tmcc3	down	miRNA-mRNA	0.95231
rno-miR-874-3p	up	Tmcc3	down	miRNA-mRNA	0.947142
rno-miR-466b-1-3p	up	Cdc25c	down	miRNA-mRNA	0.978499
rno-miR-466b-1-3p	up	Prkca	down	miRNA-mRNA	0.930831
rno-miR-667-3p	up	Prkca	down	miRNA-mRNA	0.9751
rno-miR-99b-3p	up	Igf2bp3	down	miRNA-mRNA	0.935526
rno-miR-466b-1-3p	up	Aff3	down	miRNA-mRNA	0.941258
rno-miR-210-3p	up	Aff3	down	miRNA-mRNA	0.91563
rno-miR-3584-5p	up	Pnp	down	miRNA-mRNA	0.964337
rno-miR-3584-5p	up	Slc8a1	down	miRNA-mRNA	0.979611
rno-miR-667-3p	up	Txnip	down	miRNA-mRNA	0.93557
rno-miR-466b-1-3p	up	Vegfa	down	miRNA-mRNA	0.946619
rno-miR-1188-3p	up	Vegfa	down	miRNA-mRNA	0.975951
rno-miR-874-3p	up	Vegfa	down	miRNA-mRNA	0.943826
rno-miR-466b-1-3p	up	Chaf1b	down	miRNA-mRNA	0.942809
rno-miR-466b-1-3p	up	Clspn	down	miRNA-mRNA	0.959496
rno-miR-532-3p	up	Clspn	down	miRNA-mRNA	0.906458
rno-miR-1188-3p	up	Clspn	down	miRNA-mRNA	0.950108
rno-miR-667-3p	up	Clspn	down	miRNA-mRNA	0.935252
rno-miR-667-3p	up	Tk1	down	miRNA-mRNA	0.968796
rno-miR-466b-1-3p	up	Adam19	down	miRNA-mRNA	0.965573
rno-miR-874-3p	up	Adam19	down	miRNA-mRNA	0.967492
rno-miR-466b-1-3p	up	Atad2	down	miRNA-mRNA	0.947507
rno-miR-667-3p	up	Drp2	down	miRNA-mRNA	0.938775
rno-miR-466b-1-3p	up	Vldlr	down	miRNA-mRNA	0.921801
rno-miR-466b-1-3p	up	Agpat5	down	miRNA-mRNA	0.975533
rno-miR-1188-3p	up	Agpat5	down	miRNA-mRNA	0.968932
rno-miR-667-3p	up	Mcm10	down	miRNA-mRNA	0.955362
rno-miR-532-3p	up	Hjurp	down	miRNA-mRNA	0.928254
rno-miR-874-3p	up	Slc7a5	down	miRNA-mRNA	0.973362
rno-miR-1188-3p	up	Dnmbp	down	miRNA-mRNA	0.961919
rno-miR-667-3p	up	Dnmbp	down	miRNA-mRNA	0.902088
rno-miR-874-3p	up	Hmga1	down	miRNA-mRNA	0.963746
rno-miR-3584-5p	up	Hmga1	down	miRNA-mRNA	0.932104
rno-miR-466b-1-3p	up	Polr3g	down	miRNA-mRNA	0.932665
rno-miR-874-3p	up	Rfc3	down	miRNA-mRNA	0.97654
rno-miR-3584-5p	up	Rfc3	down	miRNA-mRNA	0.987758
rno-miR-466b-1-3p	up	Diaph3	down	miRNA-mRNA	0.973994
rno-miR-181d-3p	up	Diaph3	down	miRNA-mRNA	0.90643
rno-miR-210-3p	up	Itga6	down	miRNA-mRNA	0.969315
rno-miR-667-3p	up	Itga6	down	miRNA-mRNA	0.948588
rno-miR-1188-3p	up	Mybl1	down	miRNA-mRNA	0.949888
rno-miR-568	up	Itga2	down	miRNA-mRNA	0.956324
rno-miR-210-3p	up	Itga2	down	miRNA-mRNA	0.933274
rno-miR-3584-5p	up	Itga2	down	miRNA-mRNA	0.96293
rno-miR-3584-5p	up	Mad2l1	down	miRNA-mRNA	0.908645
rno-miR-874-3p	up	Ncapg2	down	miRNA-mRNA	0.925673
rno-miR-210-3p	up	Ncapg2	down	miRNA-mRNA	0.933214
rno-miR-1188-3p	up	Foxm1	down	miRNA-mRNA	0.962157
rno-miR-667-3p	up	Foxm1	down	miRNA-mRNA	0.933328
rno-miR-466b-1-3p	up	Cenpi	down	miRNA-mRNA	0.949525
rno-miR-466b-1-3p	up	Ubash3b	down	miRNA-mRNA	0.969539
rno-miR-210-3p	up	Ubash3b	down	miRNA-mRNA	0.945463
rno-miR-299a-5p	up	Ubash3b	down	miRNA-mRNA	0.964695
rno-miR-99b-3p	up	Pitpnc1	down	miRNA-mRNA	0.90473
rno-miR-210-3p	up	Pitpnc1	down	miRNA-mRNA	0.970297
rno-miR-299a-5p	up	Pitpnc1	down	miRNA-mRNA	0.904553
rno-miR-667-3p	up	Shcbp1	down	miRNA-mRNA	0.937183
rno-miR-532-3p	up	Gins2	down	miRNA-mRNA	0.934692
rno-miR-667-3p	up	Slc16a6	down	miRNA-mRNA	0.943054
rno-miR-874-3p	up	Ndc80	down	miRNA-mRNA	0.953139
rno-miR-210-3p	up	Ndc80	down	miRNA-mRNA	0.930132
rno-miR-466b-1-3p	up	Nptx1	down	miRNA-mRNA	0.953206
rno-miR-532-3p	up	Nptx1	down	miRNA-mRNA	0.951502
rno-miR-210-3p	up	Nptx1	down	miRNA-mRNA	0.955386
rno-miR-3584-5p	up	Nptx1	down	miRNA-mRNA	0.984786
rno-miR-210-3p	up	Ska1	down	miRNA-mRNA	0.975418
rno-miR-1188-3p	up	Tmem156	down	miRNA-mRNA	0.923598
rno-miR-483-5p	down	chr1:194713998-194719881:-	up	miRNA-lncRNA	0.955615
rno-miR-483-5p	down	chr1:194713998-194720841:-	up	miRNA-lncRNA	0.955506
rno-miR-483-5p	down	chr12:39534802-39923400:+	up	miRNA-lncRNA	0.988389
rno-miR-483-5p	down	chr14:85096719-85350278:-	up	miRNA-lncRNA	0.942388
rno-miR-483-5p	down	chr16:48640800-48846423:-	up	miRNA-lncRNA	0.960129
rno-miR-483-5p	down	chr17:72490007-72564002:+	up	miRNA-lncRNA	0.922319
rno-miR-483-5p	down	chr2:207541281-207601761:+	up	miRNA-lncRNA	0.972834
rno-miR-483-5p	down	chr20:6718394-7019683:-	up	miRNA-lncRNA	0.968197
rno-miR-483-5p	down	chr20:6757583-6973299:+	up	miRNA-lncRNA	0.939296
rno-miR-483-5p	down	chr20:6871711-7019684:+	up	miRNA-lncRNA	0.935856
rno-miR-483-5p	down	chr3:14989181-14997170:-	up	miRNA-lncRNA	0.941926
rno-miR-483-5p	down	chr7:18008055-18353138:-	up	miRNA-lncRNA	0.932582
rno-miR-92b-5p	down	chr12:39534802-39923400:+	up	miRNA-lncRNA	0.98061
rno-miR-92b-5p	down	chr13:79977271-79984422:+	up	miRNA-lncRNA	0.981263
rno-miR-92b-5p	down	chr14:85096719-85350278:-	up	miRNA-lncRNA	0.94491
rno-miR-92b-5p	down	chr16:20525227-20526605:+	up	miRNA-lncRNA	0.930897
rno-miR-92b-5p	down	chr16:48640800-48846423:-	up	miRNA-lncRNA	0.987829
rno-miR-92b-5p	down	chr17:72490007-72564002:+	up	miRNA-lncRNA	0.973933
rno-miR-92b-5p	down	chr20:6718394-7019683:-	up	miRNA-lncRNA	0.93774
rno-miR-92b-5p	down	chr20:6757583-6973299:+	up	miRNA-lncRNA	0.913263
rno-miR-92b-5p	down	chr20:6871711-7019684:+	up	miRNA-lncRNA	0.969943
rno-miR-92b-5p	down	chr3:10821069-10875655:+	up	miRNA-lncRNA	0.955648
rno-miR-92b-5p	down	chr3:125628491-125661519:-	up	miRNA-lncRNA	0.940593
rno-miR-92b-5p	down	chr3:14989181-14997170:-	up	miRNA-lncRNA	0.979971
rno-miR-92b-5p	down	chr3:178471759-178490162:+	up	miRNA-lncRNA	0.926297
rno-miR-92b-5p	down	chr4:191494353-191501420:+	up	miRNA-lncRNA	0.927684
rno-miR-92b-5p	down	chr8:6737545-6738181:-	up	miRNA-lncRNA	0.979077
rno-miR-92b-5p	down	NR_046239.1	up	miRNA-lncRNA	0.934047
rno-miR-92b-5p	down	NR_046246.1	up	miRNA-lncRNA	0.915782
rno-miR-298-5p	down	chr1:103975170-103984617:+	up	miRNA-lncRNA	0.955348
rno-miR-298-5p	down	chr1:103976961-103984632:+	up	miRNA-lncRNA	0.920975
rno-miR-298-5p	down	chr1:194713998-194719881:-	up	miRNA-lncRNA	0.937459
rno-miR-298-5p	down	chr1:194713998-194720841:-	up	miRNA-lncRNA	0.960245
rno-miR-298-5p	down	chr1:206299224-206299869:-	up	miRNA-lncRNA	0.978538
rno-miR-298-5p	down	chr10:15262090-15263558:-	up	miRNA-lncRNA	0.902549
rno-miR-298-5p	down	chr10:55234821-55237889:+	up	miRNA-lncRNA	0.901812
rno-miR-298-5p	down	chr11:7865402-7873655:+	up	miRNA-lncRNA	0.938638
rno-miR-298-5p	down	chr12:39534802-39923400:+	up	miRNA-lncRNA	0.925674
rno-miR-298-5p	down	chr13:79977271-79984422:+	up	miRNA-lncRNA	0.909928
rno-miR-298-5p	down	chr14:85096719-85350278:-	up	miRNA-lncRNA	0.988815
rno-miR-298-5p	down	chr15:112291742-112296307:-	up	miRNA-lncRNA	0.942619
rno-miR-298-5p	down	chr16:48640800-48846423:-	up	miRNA-lncRNA	0.947783
rno-miR-298-5p	down	chr17:72490007-72564002:+	up	miRNA-lncRNA	0.967595
rno-miR-298-5p	down	chr18:62235281-62241266:-	up	miRNA-lncRNA	0.90279
rno-miR-298-5p	down	chr2:207541281-207601761:+	up	miRNA-lncRNA	0.94899
rno-miR-298-5p	down	chr2:246187424-246188431:+	up	miRNA-lncRNA	0.948659
rno-miR-298-5p	down	chr20:6718394-7019683:-	up	miRNA-lncRNA	0.965835
rno-miR-298-5p	down	chr20:6757583-6973299:+	up	miRNA-lncRNA	0.944614
rno-miR-298-5p	down	chr20:6871711-7019684:+	up	miRNA-lncRNA	0.975578
rno-miR-298-5p	down	chr3:10821069-10875655:+	up	miRNA-lncRNA	0.935533
rno-miR-298-5p	down	chr3:125628491-125661519:-	up	miRNA-lncRNA	0.918178
rno-miR-298-5p	down	chr3:129317512-129317910:+	up	miRNA-lncRNA	0.984759
rno-miR-298-5p	down	chr3:14989181-14997170:-	up	miRNA-lncRNA	0.90548
rno-miR-298-5p	down	chr3:178471759-178490162:+	up	miRNA-lncRNA	0.917802
rno-miR-298-5p	down	chr4:149872503-149873230:+	up	miRNA-lncRNA	0.917864
rno-miR-298-5p	down	chr4:179966561-179975438:-	up	miRNA-lncRNA	0.957272
rno-miR-298-5p	down	chr4:191494353-191501420:+	up	miRNA-lncRNA	0.939644
rno-miR-298-5p	down	chr6:51465062-51465856:-	up	miRNA-lncRNA	0.917076
rno-miR-298-5p	down	chr6:8800450-8809627:-	up	miRNA-lncRNA	0.901994
rno-miR-298-5p	down	chr7:18008055-18353138:-	up	miRNA-lncRNA	0.988264
rno-miR-298-5p	down	chr9:35861864-35865531:+	up	miRNA-lncRNA	0.966373
rno-miR-298-5p	down	NR_046239.1	up	miRNA-lncRNA	0.946612
rno-miR-298-5p	down	XR_086062.1	up	miRNA-lncRNA	0.969345
rno-miR-298-5p	down	XR_145872.1	up	miRNA-lncRNA	0.911286
rno-miR-298-5p	down	XR_146737.1	up	miRNA-lncRNA	0.928683
rno-miR-184	down	chr12:39534802-39923400:+	up	miRNA-lncRNA	0.908696
rno-miR-184	down	chr14:85096719-85350278:-	up	miRNA-lncRNA	0.948794
rno-miR-184	down	chr16:48640800-48846423:-	up	miRNA-lncRNA	0.959725
rno-miR-184	down	chr20:6718394-7019683:-	up	miRNA-lncRNA	0.933864
rno-miR-184	down	chr20:6757583-6973299:+	up	miRNA-lncRNA	0.922209
rno-miR-184	down	chr20:6871711-7019684:+	up	miRNA-lncRNA	0.949799
rno-miR-184	down	chr3:178471759-178490162:+	up	miRNA-lncRNA	0.980696
rno-miR-184	down	chr4:191494353-191501420:+	up	miRNA-lncRNA	0.971074
rno-miR-184	down	chr5:139483537-139484046:+	up	miRNA-lncRNA	0.961777
rno-miR-184	down	chr5:146654265-146658925:-	up	miRNA-lncRNA	0.937059
rno-miR-184	down	chr6:8800450-8809627:-	up	miRNA-lncRNA	0.928138
rno-miR-184	down	chr7:24102171-24102619:-	up	miRNA-lncRNA	0.952932
rno-miR-155-5p	down	chr1:83008445-83013551:+	up	miRNA-lncRNA	0.928498
rno-miR-155-5p	down	chr12:39534802-39923400:+	up	miRNA-lncRNA	0.956773
rno-miR-155-5p	down	chr13:78792709-78794553:+	up	miRNA-lncRNA	0.941646
rno-miR-155-5p	down	chr13:79977271-79984422:+	up	miRNA-lncRNA	0.936925
rno-miR-155-5p	down	chr14:85096719-85350278:-	up	miRNA-lncRNA	0.938619
rno-miR-155-5p	down	chr16:48640800-48846423:-	up	miRNA-lncRNA	0.92341
rno-miR-155-5p	down	chr2:207541281-207601761:+	up	miRNA-lncRNA	0.944066
rno-miR-155-5p	down	chr2:47054270-47058287:-	up	miRNA-lncRNA	0.941512
rno-miR-155-5p	down	chr20:6718394-7019683:-	up	miRNA-lncRNA	0.94354
rno-miR-155-5p	down	chr20:6757583-6973299:+	up	miRNA-lncRNA	0.905449
rno-miR-155-5p	down	chr20:6871711-7019684:+	up	miRNA-lncRNA	0.949288
rno-miR-155-5p	down	chr3:125628491-125661519:-	up	miRNA-lncRNA	0.913436
rno-miR-155-5p	down	chr7:18008055-18353138:-	up	miRNA-lncRNA	0.967781
rno-miR-155-5p	down	chrX:75242222-75291529:-	up	miRNA-lncRNA	0.952152
rno-miR-361-3p	down	chr1:103975170-103984617:+	up	miRNA-lncRNA	0.96525
rno-miR-361-3p	down	chr1:211315093-211317715:+	up	miRNA-lncRNA	0.90026
rno-miR-361-3p	down	chr1:232977176-232981418:+	up	miRNA-lncRNA	0.932831
rno-miR-361-3p	down	chr1:83008445-83013551:+	up	miRNA-lncRNA	0.963942
rno-miR-361-3p	down	chr1:99010778-99012014:+	up	miRNA-lncRNA	0.983491
rno-miR-361-3p	down	chr10:104947556-104948325:-	up	miRNA-lncRNA	0.966746
rno-miR-361-3p	down	chr10:2440171-2440738:+	up	miRNA-lncRNA	0.933028
rno-miR-361-3p	down	chr11:7865402-7873655:+	up	miRNA-lncRNA	0.965045
rno-miR-361-3p	down	chr12:39534802-39923400:+	up	miRNA-lncRNA	0.984658
rno-miR-361-3p	down	chr13:78792709-78794553:+	up	miRNA-lncRNA	0.929339
rno-miR-361-3p	down	chr14:85096719-85350278:-	up	miRNA-lncRNA	0.921424
rno-miR-361-3p	down	chr16:10675011-10675618:-	up	miRNA-lncRNA	0.94899
rno-miR-361-3p	down	chr16:31401201-31402130:+	up	miRNA-lncRNA	0.914891
rno-miR-361-3p	down	chr16:48640800-48846423:-	up	miRNA-lncRNA	0.98261
rno-miR-361-3p	down	chr17:26552920-26553530:-	up	miRNA-lncRNA	0.919451
rno-miR-361-3p	down	chr18:62235281-62241266:-	up	miRNA-lncRNA	0.917406
rno-miR-361-3p	down	chr2:207541281-207601761:+	up	miRNA-lncRNA	0.909802
rno-miR-361-3p	down	chr20:6718394-7019683:-	up	miRNA-lncRNA	0.969835
rno-miR-361-3p	down	chr20:6757583-6973299:+	up	miRNA-lncRNA	0.959699
rno-miR-361-3p	down	chr20:6871711-7019684:+	up	miRNA-lncRNA	0.959295
rno-miR-361-3p	down	chr3:10821069-10875655:+	up	miRNA-lncRNA	0.964605
rno-miR-361-3p	down	chr3:14989181-14997170:-	up	miRNA-lncRNA	0.932773
rno-miR-361-3p	down	chr3:178471759-178490162:+	up	miRNA-lncRNA	0.968004
rno-miR-361-3p	down	chr4:179966561-179975438:-	up	miRNA-lncRNA	0.931902
rno-miR-361-3p	down	chr4:224693583-224697430:-	up	miRNA-lncRNA	0.935081
rno-miR-361-3p	down	chr5:141436783-141437264:-	up	miRNA-lncRNA	0.972937
rno-miR-361-3p	down	chr6:134336972-134337804:+	up	miRNA-lncRNA	0.920987
rno-miR-361-3p	down	chr6:8800450-8809627:-	up	miRNA-lncRNA	0.973747
rno-miR-361-3p	down	chr7:18008055-18353138:-	up	miRNA-lncRNA	0.956644
rno-miR-361-3p	down	chr9:35861864-35865531:+	up	miRNA-lncRNA	0.98418
rno-miR-361-3p	down	chrX:75242222-75291529:-	up	miRNA-lncRNA	0.941888
rno-miR-361-3p	down	XR_146737.1	up	miRNA-lncRNA	0.924264
rno-miR-25-5p	down	chr1:211315093-211317715:+	up	miRNA-lncRNA	0.912967
rno-miR-25-5p	down	chr1:232977176-232981418:+	up	miRNA-lncRNA	0.950315
rno-miR-25-5p	down	chr10:48664192-48665064:+	up	miRNA-lncRNA	0.939335
rno-miR-25-5p	down	chr12:39534802-39923400:+	up	miRNA-lncRNA	0.958744
rno-miR-25-5p	down	chr12:50343445-50343855:+	up	miRNA-lncRNA	0.963128
rno-miR-25-5p	down	chr14:85096719-85350278:-	up	miRNA-lncRNA	0.911326
rno-miR-25-5p	down	chr16:48640800-48846423:-	up	miRNA-lncRNA	0.978465
rno-miR-25-5p	down	chr17:72490007-72564002:+	up	miRNA-lncRNA	0.95211
rno-miR-25-5p	down	chr2:207541281-207601761:+	up	miRNA-lncRNA	0.963055
rno-miR-25-5p	down	chr20:6718394-7019683:-	up	miRNA-lncRNA	0.958257
rno-miR-25-5p	down	chr20:6757583-6973299:+	up	miRNA-lncRNA	0.932331
rno-miR-25-5p	down	chr20:6871711-7019684:+	up	miRNA-lncRNA	0.971825
rno-miR-25-5p	down	chr3:10821069-10875655:+	up	miRNA-lncRNA	0.966901
rno-miR-25-5p	down	chr3:178471759-178490162:+	up	miRNA-lncRNA	0.916017
rno-miR-25-5p	down	chr4:191494353-191501420:+	up	miRNA-lncRNA	0.965644
rno-miR-25-5p	down	chr4:224693583-224697430:-	up	miRNA-lncRNA	0.97042
rno-miR-25-5p	down	chr6:51465062-51465856:-	up	miRNA-lncRNA	0.96897
rno-miR-25-5p	down	chr7:18008055-18353138:-	up	miRNA-lncRNA	0.9806
rno-miR-25-5p	down	chrX:107409446-107410071:+	up	miRNA-lncRNA	0.9185
rno-miR-25-5p	down	chrX:75242222-75291529:-	up	miRNA-lncRNA	0.921409
rno-miR-25-5p	down	NR_046239.1	up	miRNA-lncRNA	0.921174
rno-miR-25-5p	down	XR_146737.1	up	miRNA-lncRNA	0.957898
rno-miR-423-5p	down	chr1:229809406-229810016:+	up	miRNA-lncRNA	0.924483
rno-miR-423-5p	down	chr12:39534802-39923400:+	up	miRNA-lncRNA	0.960688
rno-miR-423-5p	down	chr13:78792709-78794553:+	up	miRNA-lncRNA	0.903145
rno-miR-423-5p	down	chr13:79977271-79984422:+	up	miRNA-lncRNA	0.913702
rno-miR-423-5p	down	chr14:2406051-2407044:-	up	miRNA-lncRNA	0.940921
rno-miR-423-5p	down	chr14:85096719-85350278:-	up	miRNA-lncRNA	0.923125
rno-miR-423-5p	down	chr15:112291742-112296307:-	up	miRNA-lncRNA	0.967947
rno-miR-423-5p	down	chr16:19815933-19816400:+	up	miRNA-lncRNA	0.948126
rno-miR-423-5p	down	chr16:48640800-48846423:-	up	miRNA-lncRNA	0.92234
rno-miR-423-5p	down	chr17:72490007-72564002:+	up	miRNA-lncRNA	0.948045
rno-miR-423-5p	down	chr2:207541281-207601761:+	up	miRNA-lncRNA	0.952855
rno-miR-423-5p	down	chr20:34384435-34385673:-	up	miRNA-lncRNA	0.927917
rno-miR-423-5p	down	chr20:6718394-7019683:-	up	miRNA-lncRNA	0.959158
rno-miR-423-5p	down	chr20:6757583-6973299:+	up	miRNA-lncRNA	0.932229
rno-miR-423-5p	down	chr20:6871711-7019684:+	up	miRNA-lncRNA	0.94531
rno-miR-423-5p	down	chr3:10821069-10875655:+	up	miRNA-lncRNA	0.984241
rno-miR-423-5p	down	chr3:125628491-125661519:-	up	miRNA-lncRNA	0.90937
rno-miR-423-5p	down	chr3:14989181-14997170:-	up	miRNA-lncRNA	0.981075
rno-miR-423-5p	down	chr3:178471759-178490162:+	up	miRNA-lncRNA	0.952287
rno-miR-423-5p	down	chr4:179966561-179975438:-	up	miRNA-lncRNA	0.901397
rno-miR-423-5p	down	chr4:191494353-191501420:+	up	miRNA-lncRNA	0.91299
rno-miR-423-5p	down	chr5:146654265-146658925:-	up	miRNA-lncRNA	0.975484
rno-miR-423-5p	down	chr5:31796955-31797961:+	up	miRNA-lncRNA	0.90294
rno-miR-423-5p	down	chr6:8800450-8809627:-	up	miRNA-lncRNA	0.908039
rno-miR-423-5p	down	chr7:18008055-18353138:-	up	miRNA-lncRNA	0.970996
rno-miR-423-5p	down	chr8:6737545-6738181:-	up	miRNA-lncRNA	0.984716
rno-miR-423-5p	down	chr9:10969341-10970034:-	up	miRNA-lncRNA	0.953894
rno-miR-423-5p	down	chrX:75242222-75291529:-	up	miRNA-lncRNA	0.966997
rno-miR-423-5p	down	NR_002597.1	up	miRNA-lncRNA	0.968347
rno-miR-423-5p	down	NR_046239.1	up	miRNA-lncRNA	0.951697
rno-miR-423-5p	down	NR_046246.1	up	miRNA-lncRNA	0.905942
rno-miR-423-5p	down	XR_146737.1	up	miRNA-lncRNA	0.932359
rno-miR-365-5p	down	chr1:103975170-103984617:+	up	miRNA-lncRNA	0.988489
rno-miR-365-5p	down	chr1:103976961-103984632:+	up	miRNA-lncRNA	0.908349
rno-miR-365-5p	down	chr1:232977176-232981418:+	up	miRNA-lncRNA	0.9866
rno-miR-365-5p	down	chr11:7865402-7873655:+	up	miRNA-lncRNA	0.985901
rno-miR-365-5p	down	chr12:39534802-39923400:+	up	miRNA-lncRNA	0.907792
rno-miR-365-5p	down	chr13:79977271-79984422:+	up	miRNA-lncRNA	0.910609
rno-miR-365-5p	down	chr14:85096719-85350278:-	up	miRNA-lncRNA	0.91255
rno-miR-365-5p	down	chr16:48640800-48846423:-	up	miRNA-lncRNA	0.94459
rno-miR-365-5p	down	chr17:72490007-72564002:+	up	miRNA-lncRNA	0.953644
rno-miR-365-5p	down	chr2:207541281-207601761:+	up	miRNA-lncRNA	0.929269
rno-miR-365-5p	down	chr20:6718394-7019683:-	up	miRNA-lncRNA	0.934194
rno-miR-365-5p	down	chr20:6757583-6973299:+	up	miRNA-lncRNA	0.985591
rno-miR-365-5p	down	chr20:6871711-7019684:+	up	miRNA-lncRNA	0.92157
rno-miR-365-5p	down	chr3:10821069-10875655:+	up	miRNA-lncRNA	0.945442
rno-miR-365-5p	down	chr3:125628491-125661519:-	up	miRNA-lncRNA	0.917038
rno-miR-365-5p	down	chr4:179966561-179975438:-	up	miRNA-lncRNA	0.958561
rno-miR-365-5p	down	chr7:18008055-18353138:-	up	miRNA-lncRNA	0.987137
rno-miR-365-5p	down	chrX:75242222-75291529:-	up	miRNA-lncRNA	0.908925
rno-miR-365-5p	down	XR_146737.1	up	miRNA-lncRNA	0.978564
rno-miR-320-3p	down	chr1:103975170-103984617:+	up	miRNA-lncRNA	0.90039
rno-miR-320-3p	down	chr1:103976961-103984632:+	up	miRNA-lncRNA	0.920007
rno-miR-320-3p	down	chr1:232977176-232981418:+	up	miRNA-lncRNA	0.923446
rno-miR-320-3p	down	chr10:37797860-37798207:-	up	miRNA-lncRNA	0.91027
rno-miR-320-3p	down	chr11:7865402-7873655:+	up	miRNA-lncRNA	0.958714
rno-miR-320-3p	down	chr12:39534802-39923400:+	up	miRNA-lncRNA	0.937731
rno-miR-320-3p	down	chr14:85096719-85350278:-	up	miRNA-lncRNA	0.913752
rno-miR-320-3p	down	chr16:20525227-20526605:+	up	miRNA-lncRNA	0.924127
rno-miR-320-3p	down	chr16:48640800-48846423:-	up	miRNA-lncRNA	0.946809
rno-miR-320-3p	down	chr17:72490007-72564002:+	up	miRNA-lncRNA	0.928495
rno-miR-320-3p	down	chr18:62235281-62241266:-	up	miRNA-lncRNA	0.965719
rno-miR-320-3p	down	chr2:207541281-207601761:+	up	miRNA-lncRNA	0.912631
rno-miR-320-3p	down	chr20:6718394-7019683:-	up	miRNA-lncRNA	0.927527
rno-miR-320-3p	down	chr20:6757583-6973299:+	up	miRNA-lncRNA	0.925755
rno-miR-320-3p	down	chr20:6871711-7019684:+	up	miRNA-lncRNA	0.9896
rno-miR-320-3p	down	chr3:10821069-10875655:+	up	miRNA-lncRNA	0.951565
rno-miR-320-3p	down	chr3:125628491-125661519:-	up	miRNA-lncRNA	0.944144
rno-miR-320-3p	down	chr3:14989181-14997170:-	up	miRNA-lncRNA	0.989279
rno-miR-320-3p	down	chr4:179966561-179975438:-	up	miRNA-lncRNA	0.96379
rno-miR-320-3p	down	chr5:146654265-146658925:-	up	miRNA-lncRNA	0.954138
rno-miR-320-3p	down	chr6:8800450-8809627:-	up	miRNA-lncRNA	0.911926
rno-miR-320-3p	down	chr7:141240894-141242157:+	up	miRNA-lncRNA	0.913336
rno-miR-320-3p	down	chr7:18008055-18353138:-	up	miRNA-lncRNA	0.942358
rno-miR-320-3p	down	chrX:75242222-75291529:-	up	miRNA-lncRNA	0.966133
rno-miR-21-5p	down	chr12:39534802-39923400:+	up	miRNA-lncRNA	0.978627
rno-miR-21-5p	down	chr14:85096719-85350278:-	up	miRNA-lncRNA	0.944599
rno-miR-21-5p	down	chr16:48640800-48846423:-	up	miRNA-lncRNA	0.932413
rno-miR-21-5p	down	chr20:6718394-7019683:-	up	miRNA-lncRNA	0.98495
rno-miR-21-5p	down	chr20:6757583-6973299:+	up	miRNA-lncRNA	0.967837
rno-miR-21-5p	down	chr7:18008055-18353138:-	up	miRNA-lncRNA	0.945616
rno-miR-21-5p	down	chrX:66202540-66206738:+	up	miRNA-lncRNA	0.908041
rno-miR-21-5p	down	chrX:75242222-75291529:-	up	miRNA-lncRNA	0.933539
rno-miR-296-5p	down	chr1:103975170-103984617:+	up	miRNA-lncRNA	0.929929
rno-miR-296-5p	down	chr1:194713998-194719881:-	up	miRNA-lncRNA	0.914445
rno-miR-296-5p	down	chr1:194713998-194720841:-	up	miRNA-lncRNA	0.944631
rno-miR-296-5p	down	chr12:39534802-39923400:+	up	miRNA-lncRNA	0.924643
rno-miR-296-5p	down	chr14:85096719-85350278:-	up	miRNA-lncRNA	0.934199
rno-miR-296-5p	down	chr20:6718394-7019683:-	up	miRNA-lncRNA	0.947904
rno-miR-296-5p	down	chr20:6757583-6973299:+	up	miRNA-lncRNA	0.982823
rno-miR-296-5p	down	chr20:6871711-7019684:+	up	miRNA-lncRNA	0.929001
rno-miR-296-5p	down	chr3:10821069-10875655:+	up	miRNA-lncRNA	0.912722
rno-miR-296-5p	down	chr3:178471759-178490162:+	up	miRNA-lncRNA	0.955086
rno-miR-296-5p	down	chr4:224693583-224697430:-	up	miRNA-lncRNA	0.945172
rno-miR-296-5p	down	chr6:8800450-8809627:-	up	miRNA-lncRNA	0.9311
rno-miR-296-5p	down	NR_038098.1	up	miRNA-lncRNA	0.922401
rno-miR-296-5p	down	NR_046239.1	up	miRNA-lncRNA	0.971979
rno-miR-296-5p	down	NR_046246.1	up	miRNA-lncRNA	0.984503
rno-miR-666-5p	down	chr11:58470572-58470981:-	up	miRNA-lncRNA	0.924003
rno-miR-666-5p	down	chr12:39534802-39923400:+	up	miRNA-lncRNA	0.96893
rno-miR-666-5p	down	chr14:85096719-85350278:-	up	miRNA-lncRNA	0.950549
rno-miR-666-5p	down	chr16:48640800-48846423:-	up	miRNA-lncRNA	0.94948
rno-miR-666-5p	down	chr17:72490007-72564002:+	up	miRNA-lncRNA	0.900603
rno-miR-666-5p	down	chr20:6718394-7019683:-	up	miRNA-lncRNA	0.939155
rno-miR-666-5p	down	chr20:6757583-6973299:+	up	miRNA-lncRNA	0.930973
rno-miR-666-5p	down	chr20:6871711-7019684:+	up	miRNA-lncRNA	0.907007
rno-miR-666-5p	down	chr3:178471759-178490162:+	up	miRNA-lncRNA	0.911186
rno-miR-666-5p	down	chr6:676977-677392:+	up	miRNA-lncRNA	0.97783
rno-miR-666-5p	down	chr6:8800450-8809627:-	up	miRNA-lncRNA	0.907557
rno-miR-666-5p	down	chr7:18008055-18353138:-	up	miRNA-lncRNA	0.924728
rno-miR-666-5p	down	chrX:107409446-107410071:+	up	miRNA-lncRNA	0.912116
rno-miR-666-5p	down	NR_046239.1	up	miRNA-lncRNA	0.980509
rno-miR-99b-5p	down	chr12:39534802-39923400:+	up	miRNA-lncRNA	0.989143
rno-miR-99b-5p	down	chr14:85096719-85350278:-	up	miRNA-lncRNA	0.960815
rno-miR-99b-5p	down	chr16:48640800-48846423:-	up	miRNA-lncRNA	0.98014
rno-miR-99b-5p	down	chr20:6718394-7019683:-	up	miRNA-lncRNA	0.933482
rno-miR-99b-5p	down	chr20:6757583-6973299:+	up	miRNA-lncRNA	0.916428
rno-miR-99b-5p	down	chr20:6871711-7019684:+	up	miRNA-lncRNA	0.972611
rno-miR-99b-5p	down	chr4:224693583-224697430:-	up	miRNA-lncRNA	0.971372
rno-miR-99b-5p	down	chrX:75242222-75291529:-	up	miRNA-lncRNA	0.906502
rno-miR-99b-3p	up	chr18:24860651-24879714:-	down	miRNA-lncRNA	0.944521
rno-miR-3584-5p	up	chr18:24860651-24879714:-	down	miRNA-lncRNA	0.950851
rno-miR-3584-5p	up	chr3:17095279-17130529:+	down	miRNA-lncRNA	0.957015
rno-miR-3584-5p	up	chr4:211936397-211937478:-	down	miRNA-lncRNA	0.980148
rno-miR-3584-5p	up	chr5:173028506-173039275:+	down	miRNA-lncRNA	0.979199
rno-miR-187-5p	up	chr18:24860651-24879714:-	down	miRNA-lncRNA	0.932642
rno-miR-187-5p	up	chr3:17095279-17130529:+	down	miRNA-lncRNA	0.951408
rno-miR-466b-1-3p	up	chr10:9561375-9575609:-	down	miRNA-lncRNA	0.987187
rno-miR-466b-1-3p	up	chr18:24860651-24879714:-	down	miRNA-lncRNA	0.926663
rno-miR-466b-1-3p	up	chr2:53378449-53383260:-	down	miRNA-lncRNA	0.963703
rno-miR-466b-1-3p	up	chr3:17095279-17130529:+	down	miRNA-lncRNA	0.957208
rno-miR-466b-1-3p	up	chr4:6772032-6775522:-	down	miRNA-lncRNA	0.922644
rno-miR-466b-1-3p	up	chr5:173028506-173039275:+	down	miRNA-lncRNA	0.969334
rno-miR-667-3p	up	chr10:9561375-9575609:-	down	miRNA-lncRNA	0.945748
rno-miR-667-3p	up	chr18:24860651-24879714:-	down	miRNA-lncRNA	0.971092
rno-miR-210-3p	up	chr18:24860651-24879714:-	down	miRNA-lncRNA	0.918643
rno-miR-210-3p	up	chr3:17095279-17130529:+	down	miRNA-lncRNA	0.925485
rno-miR-874-3p	up	chr10:9561375-9575609:-	down	miRNA-lncRNA	0.960822
rno-miR-874-3p	up	chr3:17095279-17130529:+	down	miRNA-lncRNA	0.921285
rno-miR-874-3p	up	chr5:173028506-173039275:+	down	miRNA-lncRNA	0.92065
rno-miR-532-3p	up	chr18:24860651-24879714:-	down	miRNA-lncRNA	0.915716
rno-miR-532-3p	up	chr3:17095279-17130529:+	down	miRNA-lncRNA	0.918674
rno-miR-532-3p	up	chr4:6772032-6775522:-	down	miRNA-lncRNA	0.904628
rno-miR-532-3p	up	chr5:173028506-173039275:+	down	miRNA-lncRNA	0.920468
rno-miR-181d-3p	up	chr18:24860651-24879714:-	down	miRNA-lncRNA	0.917889
rno-miR-181d-3p	up	chr5:173028506-173039275:+	down	miRNA-lncRNA	0.970679
rno-miR-1188-3p	up	chr3:17095279-17130529:+	down	miRNA-lncRNA	0.946155
rno-miR-568	up	chr18:24860651-24879714:-	down	miRNA-lncRNA	0.9323
rno-miR-299a-5p	up	chr18:24860651-24879714:-	down	miRNA-lncRNA	0.954814
