# Supplementary material for: Profiling the miRNA-mRNA-lncRNA interaction network in MSC osteoblast differentiation induced by (+)-cholesten-3-one
Source: BMC Genomics. 2018 Oct 29;19:783. doi: 10.1186/s12864-018-5155-2 (PMC6206902; doi:10.1186/s12864-018-5155-2)
Supplement: Supplementary file 4 — GO analysis of target genes obtained from CNC networks. (XLSX 52 kb) [file 12864_2018_5155_MOESM4_ESM.xlsx]

## Sheet: Sheet1
Additional file 5:GO analysis of target genes obtained from CNC networks
Category	Term	Count	%	Genes	Pop Hits	Fold Enrichment	Bonferroni	Benjamini	List Total	Pop Total	FDR	PValue	LgP	style
GOTERM_BP_DIRECT	GO:0009612~response to mechanical stimulus	8	4.84848	CHI3L1, MGP, COL1A1, CXCL12, TIMP3, ANGPT2, PIEZO2, JUNB	104	8.99231	0.033484	0.033484	150	17535	0.0476492	2.96e-05	4.52811	up
GOTERM_BP_DIRECT	GO:0030335~positive regulation of cell migration	10	6.06061	TGFBR1, CSF1, SEMA3E, PDGFRA, SEMA3C, PDGFRB, COL1A1, CX3CL1, CXCL12, PLAU	205	5.70244	0.0720849	0.0367165	150	17535	0.104643	6.51e-05	4.18635	up
GOTERM_BP_DIRECT	GO:0008284~positive regulation of cell proliferation	15	9.09091	TNS3, EDNRB, FGF7, THRB, TGFBR1, CSF1, ARNT2, PDGFRA, PDGFRB, MFGE8, SLC25A27, CALCRL, IL34, CXCL12, PLAU	503	3.48608	0.109092	0.0377728	150	17535	0.161522	0.000101	3.99771	up
GOTERM_BP_DIRECT	GO:0070561~vitamin D receptor signaling pathway	2	1.21212	VDR, PIM1	2	116.9	0.143646	0.0380259	150	17535	0.216774	0.000135	3.86982	up
GOTERM_BP_DIRECT	GO:0030199~collagen fibril organization	5	3.0303	FMOD, TGFBR1, MKX, COL1A1, ADAMTS2	40	14.6125	0.339361	0.0795655	150	17535	0.578445	0.000361	3.44282	up
GOTERM_BP_DIRECT	GO:0001666~response to hypoxia	10	6.06061	SLC11A2, ICAM1, CD38, TGFBR1, ARNT2, FAS, CX3CL1, CXCL12, ANGPT2, PLAU	270	4.32963	0.442945	0.0929113	150	17535	0.815443	0.000509	3.29321	up
GOTERM_BP_DIRECT	GO:0048705~skeletal system morphogenesis	4	2.42424	TGFBR1, PDGFRA, PDGFRB, COL1A1	51	9.16863	0.460452	0.0843729	150	17535	0.859755	0.000537	3.27014	up
GOTERM_BP_DIRECT	GO:0001503~ossification	5	3.0303	CSF1, RSAD2, MGP, SORT1, COL1A1	98	5.96429	0.485871	0.0797963	150	17535	0.926686	0.000579	3.23744	up
GOTERM_BP_DIRECT	GO:0042060~wound healing	7	4.24242	FMOD, FGF7, PDGFRA, PDGFRB, COL1A1, CX3CL1, PLAU	126	6.49444	0.565806	0.0885295	150	17535	1.1607	0.000726	3.13917	up
GOTERM_BP_DIRECT	GO:0071356~cellular response to tumor necrosis factor	7	4.24242	SLC11A2, ICAM1, CHI3L1, COL1A1, FAS, ANKRD1, CX3CL1	133	6.15263	0.66933	0.10476	150	17535	1.53671	0.000963	3.01653	up
GOTERM_BP_DIRECT	GO:0001525~angiogenesis	8	4.84848	NRP2, NRCAM, TGFBR1, MFGE8, CALCRL, PLXND1, ANGPT2, PLAU	184	5.08261	0.684177	0.0994768	150	17535	1.59999	0.00100261	2.99887	up
GOTERM_BP_DIRECT	GO:0030198~extracellular matrix organization	6	3.63636	RECK, FBLN5, COMP, PDGFRA, NID1, COL1A1	97	7.23093	0.805812	0.127661	150	17535	2.26744	0.00142538	2.84607	up
GOTERM_BP_DIRECT	GO:0071347~cellular response to interleukin-1	6	3.63636	ICAM1, PDGFRA, CHI3L1, FAS, ANKRD1, CX3CL1	98	7.15714	0.820118	0.123622	150	17535	2.37205	0.00149189	2.82626	up
GOTERM_BP_DIRECT	GO:0034097~response to cytokine	6	3.63636	CD38, PDGFRA, TIMP4, FAS, SKIL, JUNB	99	7.08485	0.833804	0.120309	150	17535	2.4801	0.00156065	2.8067	up
GOTERM_BP_DIRECT	GO:0009725~response to hormone	6	3.63636	RERG, CD38, PDGFRA, MGP, TIMP4, TIMP3	99	7.08485	0.833804	0.120309	150	17535	2.4801	0.00156065	2.8067	up
GOTERM_BP_DIRECT	GO:0071346~cellular response to interferon-gamma	5	3.0303	ICAM1, TLR3, CX3CL1, GBP1, DAPK1	61	9.58197	0.873026	0.12854	150	17535	2.84677	0.00179454	2.74605	up
GOTERM_BP_DIRECT	GO:0043627~response to estrogen	6	3.63636	TGFBR1, PDGFRA, PDGFRB, MFGE8, FAS, TIMP3	111	6.31892	0.948535	0.169252	150	17535	4.06687	0.00257879	2.58858	up
GOTERM_BP_DIRECT	GO:0071222~cellular response to lipopolysaccharide	7	4.24242	ICAM1, EDNRB, PLSCR4, ANKRD1, TNFAIP3, PLAU, CMPK2	167	4.9	0.970393	0.187016	150	17535	4.80624	0.00305862	2.51447	up
GOTERM_BP_DIRECT	GO:0001649~osteoblast differentiation	6	3.63636	MRC2, ITGA11, COL1A1, TMEM119, TP53INP2, JUNB	119	5.89412	0.981823	0.199601	150	17535	5.45395	0.00348183	2.45819	up
GOTERM_BP_DIRECT	GO:0001501~skeletal system development	5	3.0303	VDR, TGFBR1, FST, COL1A1, NPR3	103	5.67476	0.982118	0.190864	150	17535	5.47562	0.00349604	2.45642	up
GOTERM_BP_DIRECT	GO:0050919~negative chemotaxis	4	2.42424	NRP2, SEMA3E, SEMA3C, SLIT3	36	12.9889	0.982118	0.190864	150	17535	5.47562	0.00349604	2.45642	up
GOTERM_BP_DIRECT	GO:0006954~inflammatory response	9	5.45455	GGT5, CSF1, CHI3L1, SCN9A, TLR3, FAS, CX3CL1, IL34, CXCL12	297	3.54242	0.989021	0.201955	150	17535	6.11869	0.00391901	2.40682	up
GOTERM_BP_DIRECT	GO:0051607~defense response to virus	6	3.63636	OASL, ABCC9, RSAD2, TLR3, MX2, STAT2	128	5.47969	0.995778	0.229225	150	17535	7.36596	0.00474721	2.32356	up
GOTERM_BP_DIRECT	GO:0048846~axon extension involved in axon guidance	3	1.81818	NRP2, FMOD, SLIT3	13	26.9769	0.997668	0.240802	150	17535	8.1319	0.00526099	2.27893	up
GOTERM_BP_DIRECT	GO:0007568~aging	9	5.45455	VDR, EDNRB, TGFBR1, PDGFRA, GFRA1, PDGFRB, FAS, CX3CL1, TIMP3	315	3.34	0.998344	0.243018	150	17535	8.57148	0.00555767	2.25511	up
GOTERM_BP_DIRECT	GO:0055093~response to hyperoxia	4	2.42424	PDGFRA, PDGFRB, COL1A1, PLAU	43	10.8744	0.99873	0.242592	150	17535	8.90977	0.00578691	2.23755	up
GOTERM_BP_DIRECT	GO:0071456~cellular response to hypoxia	6	3.63636	SLC11A2, ICAM1, FAS, BDKRB2, ANKRD1, PLAU	137	5.11971	0.999306	0.252411	150	17535	9.67657	0.00630947	2.20001	up
GOTERM_BP_DIRECT	GO:0007155~cell adhesion	8	4.84848	ISLR, NRCAM, ICAM1, FBLN5, COMP, CNTNAP1, MFGE8, CX3CL1	261	3.58314	0.999688	0.266925	150	17535	10.6829	0.00700165	2.1548	up
GOTERM_BP_DIRECT	GO:0007411~axon guidance	6	3.63636	NRP2, NRCAM, SEMA3C, UNC5C, KIF26B, SLIT3	144	4.87083	0.999869	0.281901	150	17535	11.7611	0.00775134	2.11062	up
GOTERM_BP_DIRECT	GO:0001755~neural crest cell migration	4	2.42424	NRP2, EDNRB, SEMA3E, SEMA3C	49	9.54286	0.999933	0.290421	150	17535	12.5788	0.00832576	2.07958	up
GOTERM_BP_DIRECT	GO:0014070~response to organic cyclic compound	10	6.06061	ICAM1, EDNRB, ACSL1, TGFBR1, GPX3, ABCC4, PDGFRB, TIMP3, ANGPT2, JUNB	272	4.29779	0.999978	0.309282	150	17535	13.9436	0.00929569	2.03172	up
GOTERM_BP_DIRECT	GO:0010033~response to organic substance	6	3.63636	ACSL1, GPX3, PDGFRA, ABCC4, MGP, TIMP3	152	4.61447	0.999985	0.310192	150	17535	14.4354	0.00964878	2.01553	up
GOTERM_BP_DIRECT	GO:0042493~response to drug	14	8.48485	ICAM1, TIMP4, BDKRB2, JUNB, CD38, ABCC9, ACSL1, SLC1A3, GPX3, FABP3, ABCC4, COL1A1, FAS, NNMT	528	3.09962	0.999987	0.304806	150	17535	14.5912	0.00976101	2.01051	up
GOTERM_BP_DIRECT	GO:0001569~patterning of blood vessels	4	2.42424	COL4A1, SEMA3E, PLXND1, CXCL12	36	12.9889	0.999998	0.341456	150	17535	17.0608	0.0115663	1.9368	up
GOTERM_BP_DIRECT	GO:0070208~protein heterotrimerization	3	1.81818	C1QTNF1, COL1A1, SKIL	20	17.535	0.999999	0.3507	150	17535	18.0807	0.0123267	1.90915	up
GOTERM_BP_DIRECT	GO:1902042~negative regulation of extrinsic apoptotic signaling pathway via death domain receptors	3	1.81818	ICAM1, TNFAIP3, DAPK1	22	15.9409	1	0.396273	150	17535	21.3455	0.0148216	1.8291	up
GOTERM_BP_DIRECT	GO:1904684~negative regulation of metalloendopeptidase activity	2	1.21212	RECK, TIMP3	2	116.9	1	0.428967	150	17535	24	0.0169229	1.77153	up
GOTERM_BP_DIRECT	GO:0030324~lung development	8	4.84848	FGF7, TGFBR1, PDGFRA, CHI3L1, MGP, ADAMTS2, FOXP2, NFIB	132	7.08485	1	0.428967	150	17535	24	0.0169229	1.77153	up
GOTERM_BP_DIRECT	GO:0048839~inner ear development	4	2.42424	MAF, PDGFRA, PDGFRB, SLC25A27	67	6.9791	1	0.464641	150	17535	27.0048	0.0193862	1.71251	up
GOTERM_BP_DIRECT	GO:0046777~protein autophosphorylation	6	3.63636	IRAK3, TGFBR1, PDGFRA, PIM1, PDGFRB, DAPK1	186	3.77097	1	0.488509	150	17535	29.3291	0.0213576	1.67045	up
GOTERM_BP_DIRECT	GO:0070374~positive regulation of ERK1 and ERK2 cascade	6	3.63636	ICAM1, PDGFRA, CHI3L1, PDGFRB, CX3CL1, ST5	186	3.77097	1	0.488509	150	17535	29.3291	0.0213576	1.67045	up
GOTERM_BP_DIRECT	GO:0008360~regulation of cell shape	5	3.0303	RHOJ, ICAM1, WASF3, SEMA3E, FGD4	126	4.63889	1	0.498616	150	17535	30.7281	0.0225738	1.6464	up
GOTERM_BP_DIRECT	GO:0043434~response to peptide hormone	5	3.0303	TIMP4, COL1A1, FAS, CXCL12, JUNB	129	4.53101	1	0.51637	150	17535	32.7309	0.0243556	1.6134	up
GOTERM_BP_DIRECT	GO:0038091~positive regulation of cell proliferation by VEGF-activated platelet derived growth factor receptor signaling pathway	2	1.21212	PDGFRA, PDGFRB	3	77.9333	1	0.520698	150	17535	33.7455	0.0252773	1.59727	up
GOTERM_BP_DIRECT	GO:0002158~osteoclast proliferation	2	1.21212	CSF1, NPR3	3	77.9333	1	0.520698	150	17535	33.7455	0.0252773	1.59727	up
GOTERM_BP_DIRECT	GO:0072277~metanephric glomerular capillary formation	2	1.21212	PDGFRA, PDGFRB	3	77.9333	1	0.520698	150	17535	33.7455	0.0252773	1.59727	up
GOTERM_BP_DIRECT	GO:0007605~sensory perception of sound	5	3.0303	ICAM1, SLC1A3, THRB, SOBP, COL1A1	132	4.42803	1	0.525082	150	17535	34.7686	0.0262203	1.58136	up
GOTERM_BP_DIRECT	GO:0045071~negative regulation of viral genome replication	3	1.81818	OASL, RSAD2, MX2	30	11.69	1	0.523139	150	17535	35.2897	0.0267059	1.57339	up
GOTERM_BP_DIRECT	GO:0030334~regulation of cell migration	4	2.42424	PLXNC1, UNC5C, PLXND1, CXCL12	76	6.15263	1	0.517834	150	17535	35.5291	0.0269302	1.56976	up
GOTERM_BP_DIRECT	GO:0008625~extrinsic apoptotic signaling pathway via death domain receptors	3	1.81818	SORT1, FAS, DAPK1	31	11.3129	1	0.528635	150	17535	37.068	0.0283911	1.54682	up
GOTERM_BP_DIRECT	GO:0032355~response to estradiol	6	3.63636	VDR, CD38, ARNT2, PDGFRA, PDGFRB, COL1A1	201	3.48955	1	0.524089	150	17535	37.3493	0.0286618	1.5427	up
GOTERM_BP_DIRECT	GO:0043330~response to exogenous dsRNA	3	1.81818	IRAK3, TLR3, RFTN2	32	10.9594	1	0.534132	150	17535	38.8424	0.0301179	1.52118	up
GOTERM_BP_DIRECT	GO:0071526~semaphorin-plexin signaling pathway	3	1.81818	SEMA3E, SEMA3C, PLXND1	33	10.6273	1	0.54715	150	17535	40.6101	0.0318854	1.49641	up
GOTERM_BP_DIRECT	GO:0032496~response to lipopolysaccharide	7	4.24242	ICAM1, IRAK3, EDNRB, DIO2, TIMP4, FAS, JUNB	280	2.9225	1	0.547191	150	17535	41.2684	0.0325563	1.48737	up
GOTERM_BP_DIRECT	GO:0043066~negative regulation of apoptotic process	10	6.06061	CD38, EDNRB, TGFBR1, COMP, ARNT2, PIM1, PDGFRB, SLC25A27, FAS, DAPK1	517	2.26112	1	0.54037	150	17535	41.3175	0.0326065	1.4867	up
GOTERM_BP_DIRECT	GO:0009615~response to virus	4	2.42424	OASL, RSAD2, TLR3, MX2	82	5.70244	1	0.534321	150	17535	41.4189	0.0327106	1.48531	up
GOTERM_BP_DIRECT	GO:0032946~positive regulation of mononuclear cell proliferation	2	1.21212	ST6GAL1, CSF1	4	58.45	1	0.536567	150	17535	42.2418	0.0335612	1.47416	up
GOTERM_BP_DIRECT	GO:0048661~positive regulation of smooth muscle cell proliferation	4	2.42424	ABCC4, PDGFRB, CALCRL, CX3CL1	83	5.63373	1	0.531495	150	17535	42.4057	0.033732	1.47196	up
GOTERM_BP_DIRECT	GO:0010035~response to inorganic substance	3	1.81818	SLC1A3, PDGFRA, FAS	35	10.02	1	0.543648	150	17535	44.1136	0.0355394	1.44929	up
GOTERM_BP_DIRECT	GO:0008584~male gonad development	5	3.0303	TGFBR1, PDGFRA, TLR3, GFRA1, PDGFRB	147	3.97619	1	0.549751	150	17535	45.2834	0.0368073	1.43407	up
GOTERM_BP_DIRECT	GO:0006915~apoptotic process	8	4.84848	TGFBR1, COMP, TNFAIP8, PIM1, CHI3L1, FAS, UNC5C, DAPK1	366	2.55519	1	0.544954	150	17535	45.4478	0.0369876	1.43194	up
GOTERM_BP_DIRECT	GO:0007528~neuromuscular junction development	3	1.81818	COL4A1, PDZRN3, CHRNA1	36	9.74167	1	0.542786	150	17535	45.8442	0.0374243	1.42685	up
GOTERM_BP_DIRECT	GO:0007229~integrin-mediated signaling pathway	4	2.42424	ADAMTS9, ITGB8, ITGA11, ADAMTS2	87	5.37471	1	0.541846	150	17535	46.3463	0.0379817	1.42043	up
GOTERM_BP_DIRECT	GO:0009887~organ morphogenesis	4	2.42424	VDR, THRB, PDGFRA, SLIT3	88	5.31364	1	0.546075	150	17535	47.3271	0.0390849	1.40799	up
GOTERM_BP_DIRECT	GO:0010628~positive regulation of gene expression	8	4.84848	MAF, VDR, ITGB8, TGFBR1, C1QTNF1, CSF1, TLR3, MKX	371	2.52075	1	0.542258	150	17535	47.5446	0.0393322	1.40525	up
GOTERM_BP_DIRECT	GO:0048015~phosphatidylinositol-mediated signaling	3	1.81818	PDGFRA, PDGFRB, NPR3	38	9.22895	1	0.554167	150	17535	49.251	0.041306	1.38399	up
GOTERM_BP_DIRECT	GO:0060666~dichotomous subdivision of terminal units involved in salivary gland branching	2	1.21212	SEMA3C, PLXND1	5	46.76	1	0.55237	150	17535	49.6489	0.0417752	1.37908	up
GOTERM_BP_DIRECT	GO:0060437~lung growth	2	1.21212	PDGFRA, PDGFRB	5	46.76	1	0.55237	150	17535	49.6489	0.0417752	1.37908	up
GOTERM_BP_DIRECT	GO:0031100~organ regeneration	4	2.42424	TGFBR1, CXCL12, ANGPT2, NNMT	91	5.13846	1	0.552772	150	17535	50.2508	0.0424916	1.3717	up
GOTERM_BP_DIRECT	GO:0007204~positive regulation of cytosolic calcium ion concentration	5	3.0303	CD38, EDNRB, C1QTNF1, PDGFRA, BDKRB2	156	3.74679	1	0.561695	150	17535	51.6743	0.0442188	1.35439	up
GOTERM_BP_DIRECT	GO:0007420~brain development	7	4.24242	COL4A1, ADARB1, ARNT2, PDGFRA, UNC5C, CXCL12, SLIT3	303	2.70066	1	0.562058	150	17535	52.2643	0.0449487	1.34728	up
GOTERM_BP_DIRECT	GO:0098792~xenophagy	4	2.42424	FGF7, SLC1A3, LMCD1, STAT2	94	4.97447	1	0.565354	150	17535	53.1358	0.0460425	1.33684	up
GOTERM_BP_DIRECT	GO:0071310~cellular response to organic substance	3	1.81818	ICAM1, TIMP3, PLAU	41	8.55366	1	0.570587	150	17535	54.1945	0.0473971	1.32425	up
GOTERM_BP_DIRECT	GO:0070555~response to interleukin-1	3	1.81818	CD38, IRAK3, CHI3L1	42	8.35	1	0.581278	150	17535	55.7907	0.0494962	1.30543	up
GOTERM_BP_DIRECT	GO:0000122~negative regulation of transcription from RNA polymerase II promoter	12	7.27273	MAF, VDR, EDNRB, THRB, FST, LMCD1, MKX, ANKRD1, SKIL, JUNB, FOXP2, NFIB	746	1.88043	1	0.604678	150	17535	58.6518	0.053443	1.27211	up
GOTERM_BP_DIRECT	GO:0034765~regulation of ion transmembrane transport	4	2.42424	KCNJ15, SCN9A, NEDD4L, TPCN1	100	4.676	1	0.600215	150	17535	58.7404	0.0535693	1.27108	up
GOTERM_BP_DIRECT	GO:0007417~central nervous system development	4	2.42424	NRCAM, ARNT2, TIMP4, TIMP3	101	4.6297	1	0.60404	150	17535	59.6482	0.0548779	1.2606	up
GOTERM_BP_DIRECT	GO:0044539~long-chain fatty acid import	2	1.21212	ACSL1, FABP3	7	33.4	1	0.619727	150	17535	61.7362	0.0579957	1.2366	up
GOTERM_BP_DIRECT	GO:0097527~necroptotic signaling pathway	2	1.21212	TLR3, FAS	7	33.4	1	0.619727	150	17535	61.7362	0.0579957	1.2366	up
GOTERM_BP_DIRECT	GO:0060501~positive regulation of epithelial cell proliferation involved in lung morphogenesis	2	1.21212	FGF7, FOXP2	7	33.4	1	0.619727	150	17535	61.7362	0.0579957	1.2366	up
GOTERM_BP_DIRECT	GO:0045657~positive regulation of monocyte differentiation	2	1.21212	CSF1, IL34	7	33.4	1	0.619727	150	17535	61.7362	0.0579957	1.2366	up
GOTERM_BP_DIRECT	GO:0051045~negative regulation of membrane protein ectodomain proteolysis	2	1.21212	TIMP4, TIMP3	7	33.4	1	0.619727	150	17535	61.7362	0.0579957	1.2366	up
GOTERM_BP_DIRECT	GO:0010544~negative regulation of platelet activation	2	1.21212	C1QTNF1, PDGFRA	7	33.4	1	0.619727	150	17535	61.7362	0.0579957	1.2366	up
GOTERM_BP_DIRECT	GO:0038084~vascular endothelial growth factor signaling pathway	2	1.21212	NRP2, PDGFRA	7	33.4	1	0.619727	150	17535	61.7362	0.0579957	1.2366	up
GOTERM_BP_DIRECT	GO:0050869~negative regulation of B cell activation	2	1.21212	FAS, TNFAIP3	7	33.4	1	0.619727	150	17535	61.7362	0.0579957	1.2366	up
GOTERM_BP_DIRECT	GO:0071260~cellular response to mechanical stimulus	4	2.42424	TLR3, COL1A1, FAS, ANKRD1	105	4.45333	1	0.629134	150	17535	63.1912	0.0602642	1.21994	up
GOTERM_BP_DIRECT	GO:0009791~post-embryonic development	4	2.42424	TGFBR1, SCN9A, SEMA3C, FOXP2	108	4.32963	1	0.649631	150	17535	65.747	0.0644605	1.19071	up
GOTERM_BP_DIRECT	GO:0010863~positive regulation of phospholipase C activity	2	1.21212	PDGFRA, PDGFRB	8	29.225	1	0.653622	150	17535	66.6441	0.0660034	1.18043	up
GOTERM_BP_DIRECT	GO:0044406~adhesion of symbiont to host	2	1.21212	ICAM1, GBP1	8	29.225	1	0.653622	150	17535	66.6441	0.0660034	1.18043	up
GOTERM_BP_DIRECT	GO:0060509~Type I pneumocyte differentiation	2	1.21212	THRB, NFIB	8	29.225	1	0.653622	150	17535	66.6441	0.0660034	1.18043	up
GOTERM_BP_DIRECT	GO:0019227~neuronal action potential propagation	2	1.21212	NRCAM, CNTNAP1	8	29.225	1	0.653622	150	17535	66.6441	0.0660034	1.18043	up
GOTERM_BP_DIRECT	GO:0048841~regulation of axon extension involved in axon guidance	2	1.21212	PLXNC1, PLXND1	8	29.225	1	0.653622	150	17535	66.6441	0.0660034	1.18043	up
GOTERM_BP_DIRECT	GO:0038063~collagen-activated tyrosine kinase receptor signaling pathway	2	1.21212	COL4A1, COL1A1	8	29.225	1	0.653622	150	17535	66.6441	0.0660034	1.18043	up
GOTERM_BP_DIRECT	GO:0002230~positive regulation of defense response to virus by host	4	2.42424	FGF7, SLC1A3, LMCD1, STAT2	113	4.13805	1	0.68036	150	17535	69.7928	0.0717452	1.14421	up
GOTERM_BP_DIRECT	GO:0061298~retina vasculature development in camera-type eye	2	1.21212	PDGFRA, PDGFRB	9	25.9778	1	0.686951	150	17535	70.9227	0.0739435	1.1311	up
GOTERM_BP_DIRECT	GO:2000009~negative regulation of protein localization to cell surface	2	1.21212	NEDD4L, LEPROT	9	25.9778	1	0.686951	150	17535	70.9227	0.0739435	1.1311	up
GOTERM_BP_DIRECT	GO:1902617~response to fluoride	2	1.21212	COL1A1, FAS	9	25.9778	1	0.686951	150	17535	70.9227	0.0739435	1.1311	up
GOTERM_BP_DIRECT	GO:0008354~germ cell migration	2	1.21212	TGFBR1, CXCL12	9	25.9778	1	0.686951	150	17535	70.9227	0.0739435	1.1311	up
GOTERM_BP_DIRECT	GO:0007566~embryo implantation	3	1.81818	RECK, TGFBR1, PLAU	53	6.61698	1	0.685647	150	17535	71.263	0.0746212	1.12714	up
GOTERM_BP_DIRECT	GO:0097190~apoptotic signaling pathway	3	1.81818	VDR, FAS, DAPK1	55	6.37636	1	0.705088	150	17535	73.6279	0.0795504	1.09936	up
GOTERM_BP_DIRECT	GO:0007165~signal transduction	10	6.06061	ABCC9, TGFBR1, MRC2, ARHGAP28, PDGFRB, UNC5C, ANTXR1, PLA2R1, CHRNA1, DAPK1	617	1.89465	1	0.705102	150	17535	74.076	0.080531	1.09404	up
GOTERM_BP_DIRECT	GO:0009636~response to toxic substance	4	2.42424	TGFBR1, SCN9A, PDGFRB, FAS	119	3.92941	1	0.702523	150	17535	74.2656	0.0809507	1.09178	up
GOTERM_BP_DIRECT	GO:0021785~branchiomotor neuron axon guidance	2	1.21212	PLXNC1, PLXND1	10	23.38	1	0.702047	150	17535	74.6527	0.0818165	1.08716	up
GOTERM_BP_DIRECT	GO:0043517~positive regulation of DNA damage response, signal transduction by p53 class mediator	2	1.21212	ANKRD1, PLA2R1	10	23.38	1	0.702047	150	17535	74.6527	0.0818165	1.08716	up
GOTERM_BP_DIRECT	GO:0016477~cell migration	5	3.0303	TNS3, PDGFRA, GFRA1, PDGFRB, CXCL12	197	2.96701	1	0.722314	150	17535	77.0139	0.0873832	1.05857	up
GOTERM_BP_DIRECT	GO:0055003~cardiac myofibril assembly	2	1.21212	PDGFRA, PDGFRB	11	21.2545	1	0.727426	150	17535	77.9044	0.089623	1.04758	up
GOTERM_BP_DIRECT	GO:0033627~cell adhesion mediated by integrin	2	1.21212	ICAM1, ITGA11	11	21.2545	1	0.727426	150	17535	77.9044	0.089623	1.04758	up
GOTERM_BP_DIRECT	GO:0060326~cell chemotaxis	3	1.81818	PDGFRA, PDGFRB, CXCL12	60	5.845	1	0.734083	150	17535	78.9243	0.0922947	1.03482	up
GOTERM_BP_DIRECT	GO:0045824~negative regulation of innate immune response	2	1.21212	IRAK3, TNFAIP3	12	19.4833	1	0.749598	150	17535	80.7391	0.0973636	1.0116	up
GOTERM_BP_DIRECT	GO:0048246~macrophage chemotaxis	2	1.21212	EDNRB, CX3CL1	12	19.4833	1	0.749598	150	17535	80.7391	0.0973636	1.0116	up
GOTERM_BP_DIRECT	GO:1902287~semaphorin-plexin signaling pathway involved in axon guidance	2	1.21212	PLXNC1, PLXND1	12	19.4833	1	0.749598	150	17535	80.7391	0.0973636	1.0116	up
GOTERM_BP_DIRECT	GO:0007507~heart development	6	3.63636	NRP2, VDR, TGFBR1, SEMA3C, CALCRL, BICC1	288	2.43542	1	0.752918	150	17535	81.4098	0.0993511	1.00283	up
GOTERM_BP_DIRECT	GO:0008285~negative regulation of cell proliferation	7	4.24242	RERG, VDR, RARRES1, ADARB1, BDKRB2, NFIB, SLIT3	374	2.18797	1	0.750618	150	17535	81.5631	0.0998149	1.0008	up
GOTERM_BP_DIRECT	GO:0035335~peptidyl-tyrosine dephosphorylation	6	5.35714	PTPRJ, UBASH3B, PTPN1, CDC25C, CDC25A, DUSP6	101	10.3137	0.221171	0.221171	101	17535	0.435352	0.00028	-3.55284	down
GOTERM_BP_DIRECT	GO:1902966~positive regulation of protein localization to early endosome	3	2.67857	EZR, VEGFA, RDX	5	104.168	0.247284	0.132408	101	17535	0.494599	0.000318	-3.49757	down
GOTERM_BP_DIRECT	GO:0008283~cell proliferation	7	6.25	POLR3G, EGFR, VEGFA, ITGA2, AURKB, MCM10, USP13	232	5.23835	0.850773	0.469585	101	17535	3.26584	0.00213034	-2.67155	down
GOTERM_BP_DIRECT	GO:0045785~positive regulation of cell adhesion	4	3.57143	PRKCA, PTPRJ, VEGFA, ITGA2	57	12.1834	0.976854	0.609951	101	17535	6.36188	0.00421299	-2.37541	down
GOTERM_BP_DIRECT	GO:0001666~response to hypoxia	7	6.25	SLC8A1, VEGFA, ITGA2, CAR9, EGLN1, PRKCD, VLDLR	270	4.5011	0.982033	0.552397	101	17535	6.77499	0.00449574	-2.3472	down
GOTERM_BP_DIRECT	GO:0045779~negative regulation of bone resorption	2	1.78571	UBASH3B, VEGFA	16	21.7017	0.984476	0.500541	101	17535	7.01247	0.00465882	-2.33172	down
GOTERM_BP_DIRECT	GO:0045944~positive regulation of transcription from RNA polymerase II promoter	14	12.5	EGFR, EXOSC9, FOXM1, TAF9B, ATAD2, EGLN1, MYBL1, MYBL2, HMGA1, NRIP1, ITGA6, VEGFA, FOSL1, SLC30A9	1024	2.37363	0.991901	0.497417	101	17535	8.06244	0.00538451	-2.26885	down
GOTERM_BP_DIRECT	GO:0030335~positive regulation of cell migration	6	5.35714	PRKCA, EGFR, TIAM1, SEMA7A, VEGFA, RDX	205	5.08138	0.996705	0.51052	101	17535	9.49437	0.0063868	-2.19472	down
GOTERM_BP_DIRECT	GO:0042542~response to hydrogen peroxide	4	3.57143	TXNIP, SLC8A1, PRKCD, FOSL1	78	8.90327	0.999878	0.632582	101	17535	14.5542	0.0100515	-1.99777	down
GOTERM_BP_DIRECT	GO:0042493~response to drug	9	8.03571	TXNIP, SLC8A1, ITGA2, CAR9, PNP, PRKCD, FOSL1, DUSP6, VLDLR	528	2.95933	0.999927	0.614031	101	17535	15.3095	0.0106159	-1.97404	down
GOTERM_BP_DIRECT	GO:0048661~positive regulation of smooth muscle cell proliferation	4	3.57143	PRKCA, EGFR, VEGFA, ITGA2	83	8.36693	0.999977	0.62104	101	17535	16.9978	0.0118946	-1.92465	down
GOTERM_BP_DIRECT	GO:0043065~positive regulation of apoptotic process	7	6.25	TXNIP, ITGA6, EGLN1, NTSR1, PRKCD, FOSL1, DUSP6	338	3.59555	0.99999	0.618183	101	17535	18.2632	0.0128691	-1.89045	down
GOTERM_BP_DIRECT	GO:0071526~semaphorin-plexin signaling pathway	3	2.67857	PLXNA2, SEMA7A, SEMA3A	33	15.7831	0.999999	0.649291	101	17535	21.1605	0.0151546	-1.81946	down
GOTERM_BP_DIRECT	GO:0090307~mitotic spindle assembly	3	2.67857	TUBGCP5, MZT1, MYBL2	37	14.0768	1	0.702272	101	17535	25.6261	0.0188361	-1.72501	down
GOTERM_BP_DIRECT	GO:0001934~positive regulation of protein phosphorylation	5	4.46429	PRKCA, EGFR, WDFY2, SEMA7A, VEGFA	185	4.69227	1	0.72503	101	17535	28.6827	0.0214772	-1.66802	down
GOTERM_BP_DIRECT	GO:0008360~regulation of cell shape	4	3.57143	EZR, VEGFA, SH3KBP1, RDX	126	5.51155	1	0.704762	101	17535	28.8732	0.0216452	-1.66464	down
GOTERM_BP_DIRECT	GO:1902115~regulation of organelle assembly	2	1.78571	EZR, RDX	4	86.8069	1	0.698945	101	17535	29.9675	0.022619	-1.64553	down
GOTERM_BP_DIRECT	GO:1901660~calcium ion export	2	1.78571	SLC8A1, ATP2B4	4	86.8069	1	0.698945	101	17535	29.9675	0.022619	-1.64553	down
GOTERM_BP_DIRECT	GO:0043407~negative regulation of MAP kinase activity	3	2.67857	PTPRJ, PTPN1, PRKCD	44	11.8373	1	0.73001	101	17535	33.7266	0.0260763	-1.58375	down
GOTERM_BP_DIRECT	GO:0032147~activation of protein kinase activity	3	2.67857	CLSPN, VEGFA, PRKCD	45	11.5743	1	0.725867	101	17535	34.896	0.0271893	-1.5656	down
GOTERM_BP_DIRECT	GO:0045184~establishment of protein localization	3	2.67857	PRKCA, ITGA2, RDX	48	10.8509	1	0.750415	101	17535	38.401	0.0306409	-1.5137	down
GOTERM_BP_DIRECT	GO:0060385~axonogenesis involved in innervation	2	1.78571	NPTX1, SEMA3A	6	57.8713	1	0.76725	101	17535	41.3948	0.0337379	-1.47188	down
GOTERM_BP_DIRECT	GO:0051415~interphase microtubule nucleation by interphase microtubule organizing center	2	1.78571	TUBGCP5, MZT1	6	57.8713	1	0.76725	101	17535	41.3948	0.0337379	-1.47188	down
GOTERM_BP_DIRECT	GO:0006359~regulation of transcription from RNA polymerase III promoter	2	1.78571	POLR3G, GTF3C3	6	57.8713	1	0.76725	101	17535	41.3948	0.0337379	-1.47188	down
GOTERM_BP_DIRECT	GO:0071392~cellular response to estradiol stimulus	3	2.67857	EGFR, ITGA2, NRIP1	51	10.2126	1	0.756655	101	17535	41.8822	0.0342561	-1.46526	down
GOTERM_BP_DIRECT	GO:0009612~response to mechanical stimulus	4	3.57143	PRKCA, TXNIP, PRKCD, FOSL1	104	6.67746	1	0.752835	101	17535	42.9426	0.0353976	-1.45103	down
GOTERM_BP_DIRECT	GO:0034351~negative regulation of glial cell apoptotic process	2	1.78571	PRKCA, PRKCD	7	49.604	1	0.774222	101	17535	46.3893	0.0392502	-1.40616	down
GOTERM_BP_DIRECT	GO:0043406~positive regulation of MAP kinase activity	3	2.67857	EGFR, VEGFA, PRKCD	55	9.46985	1	0.760992	101	17535	46.4497	0.0393198	-1.40539	down
GOTERM_BP_DIRECT	GO:2000643~positive regulation of early endosome to late endosome transport	2	1.78571	EZR, RDX	8	43.4035	1	0.791958	101	17535	50.9585	0.0447315	-1.34939	down
GOTERM_BP_DIRECT	GO:0048841~regulation of axon extension involved in axon guidance	2	1.78571	PLXNA2, SEMA3A	8	43.4035	1	0.791958	101	17535	50.9585	0.0447315	-1.34939	down
GOTERM_BP_DIRECT	GO:0010737~protein kinase A signaling	2	1.78571	EZR, RDX	8	43.4035	1	0.791958	101	17535	50.9585	0.0447315	-1.34939	down
GOTERM_BP_DIRECT	GO:0032570~response to progesterone	3	2.67857	TXNIP, VEGFA, FOSL1	60	8.68069	1	0.789119	101	17535	51.9783	0.04602	-1.33705	down
GOTERM_BP_DIRECT	GO:0033314~mitotic DNA replication checkpoint	2	1.78571	CLSPN, TOPBP1	9	38.5809	1	0.80605	101	17535	55.1384	0.0501817	-1.29945	down
GOTERM_BP_DIRECT	GO:0050729~positive regulation of inflammatory response	3	2.67857	PRKCA, EGFR, ITGA2	63	8.26733	1	0.795065	101	17535	55.1717	0.050227	-1.29906	down
GOTERM_BP_DIRECT	GO:0070373~negative regulation of ERK1 and ERK2 cascade	3	2.67857	EZR, PTPN1, DUSP6	65	8.01295	1	0.802594	101	17535	57.2413	0.053106	-1.27486	down
GOTERM_BP_DIRECT	GO:0007612~learning	3	2.67857	UBA6, NTSR1, FOSL1	66	7.89154	1	0.801027	101	17535	58.2571	0.0545671	-1.26307	down
GOTERM_BP_DIRECT	GO:0007059~chromosome segregation	3	2.67857	HJURP, NDC80, SKA1	66	7.89154	1	0.801027	101	17535	58.2571	0.0545671	-1.26307	down
GOTERM_BP_DIRECT	GO:0034501~protein localization to kinetochore	2	1.78571	MTBP, AURKB	10	34.7228	1	0.797018	101	17535	58.9623	0.0556012	-1.25492	down
GOTERM_BP_DIRECT	GO:0021785~branchiomotor neuron axon guidance	2	1.78571	PLXNA2, SEMA3A	10	34.7228	1	0.797018	101	17535	58.9623	0.0556012	-1.25492	down
GOTERM_BP_DIRECT	GO:0006915~apoptotic process	6	5.35714	PRKCA, CDCA7, TIAM1, SH3KBP1, SEMA3A, PRKCD	366	2.84613	1	0.803138	101	17535	60.7864	0.0583551	-1.23392	down
GOTERM_BP_DIRECT	GO:1903364~positive regulation of cellular protein catabolic process	2	1.78571	EZR, RDX	11	31.5662	1	0.808136	101	17535	62.4605	0.0609901	-1.21474	down
GOTERM_BP_DIRECT	GO:0033627~cell adhesion mediated by integrin	2	1.78571	ITGA6, ITGA2	11	31.5662	1	0.808136	101	17535	62.4605	0.0609901	-1.21474	down
GOTERM_BP_DIRECT	GO:1902287~semaphorin-plexin signaling pathway involved in axon guidance	2	1.78571	PLXNA2, SEMA3A	12	28.9356	1	0.826165	101	17535	65.6606	0.0663485	-1.17817	down
GOTERM_BP_DIRECT	GO:0032930~positive regulation of superoxide anion generation	2	1.78571	EGFR, PRKCD	12	28.9356	1	0.826165	101	17535	65.6606	0.0663485	-1.17817	down
GOTERM_BP_DIRECT	GO:0090331~negative regulation of platelet aggregation	2	1.78571	UBASH3B, PRKCD	12	28.9356	1	0.826165	101	17535	65.6606	0.0663485	-1.17817	down
GOTERM_BP_DIRECT	GO:0050927~positive regulation of positive chemotaxis	2	1.78571	VEGFA, ITGA2	12	28.9356	1	0.826165	101	17535	65.6606	0.0663485	-1.17817	down
GOTERM_BP_DIRECT	GO:0007160~cell-matrix adhesion	3	2.67857	ITGA6, TIAM1, ITGA2	76	6.85318	1	0.834056	101	17535	67.6517	0.0699236	-1.15538	down
GOTERM_BP_DIRECT	GO:0030855~epithelial cell differentiation	3	2.67857	EZR, VEGFA, PGK1	78	6.67746	1	0.839789	101	17535	69.354	0.0731473	-1.1358	down
GOTERM_BP_DIRECT	GO:0010759~positive regulation of macrophage chemotaxis	2	1.78571	PTPRJ, CMKLR1	14	24.802	1	0.847442	101	17535	71.2661	0.0769747	-1.11365	down
GOTERM_BP_DIRECT	GO:0046847~filopodium assembly	2	1.78571	EZR, ITGA6	15	23.1485	1	0.859551	101	17535	73.716	0.0822428	-1.0849	down
GOTERM_BP_DIRECT	GO:0030307~positive regulation of cell growth	3	2.67857	EGFR, EXOSC9, TAF9B	85	6.12755	1	0.861361	101	17535	74.8303	0.0847927	-1.07164	down
GOTERM_BP_DIRECT	GO:0014070~response to organic cyclic compound	7	6.25	PRKCA, EGFR, TAF9B, ITGA2, PRKCD, FOSL1, DUSP6	272	4.468	1	0.863536	101	17535	75.9571	0.0874811	-1.05809	down
GOTERM_BP_DIRECT	GO:0006261~DNA-dependent DNA replication	2	1.78571	RFC3, POLQ	16	21.7017	1	0.863536	101	17535	75.9571	0.0874811	-1.05809	down
GOTERM_BP_DIRECT	GO:0015698~inorganic anion transport	2	1.78571	SLC4A8, SLC4A4	16	21.7017	1	0.863536	101	17535	75.9571	0.0874811	-1.05809	down
GOTERM_BP_DIRECT	GO:0061028~establishment of endothelial barrier	2	1.78571	EZR, RDX	16	21.7017	1	0.863536	101	17535	75.9571	0.0874811	-1.05809	down
GOTERM_BP_DIRECT	GO:0007229~integrin-mediated signaling pathway	3	2.67857	ITGA6, SEMA7A, ITGA2	87	5.98668	1	0.859342	101	17535	76.2575	0.0882176	-1.05444	down
GOTERM_BP_DIRECT	GO:0006814~sodium ion transport	3	2.67857	SLC8A1, SLC4A8, SLC4A4	87	5.98668	1	0.859342	101	17535	76.2575	0.0882176	-1.05444	down
GOTERM_BP_DIRECT	GO:0070374~positive regulation of ERK1 and ERK2 cascade	4	3.57143	PRKCA, EGFR, SEMA7A, VEGFA	186	3.73363	1	0.859587	101	17535	77.0867	0.090297	-1.04433	down
GOTERM_BP_DIRECT	GO:0050930~induction of positive chemotaxis	2	1.78571	PRKCA, VEGFA	17	20.4252	1	0.860815	101	17535	78.0073	0.0926899	-1.03297	down
GOTERM_BP_DIRECT	GO:0030224~monocyte differentiation	2	1.78571	VEGFA, IL31RA	18	19.2904	1	0.87018	101	17535	79.8827	0.0978692	-1.00935	down
GOTERM_BP_DIRECT	GO:0050730~regulation of peptidyl-tyrosine phosphorylation	2	1.78571	PRKCA, EGFR	18	19.2904	1	0.87018	101	17535	79.8827	0.0978692	-1.00935	down
