# Supplementary material for: Profiling the miRNA-mRNA-lncRNA interaction network in MSC osteoblast differentiation induced by (+)-cholesten-3-one
Source: BMC Genomics. 2018 Oct 29;19:783. doi: 10.1186/s12864-018-5155-2 (PMC6206902; doi:10.1186/s12864-018-5155-2)
Supplement: Supplementary file 5 — KEGG pathway analysis of target genes obtained from CNC networks. (XLSX 31 kb) [file 12864_2018_5155_MOESM5_ESM.xlsx]

## Sheet: Sheet1
Additional file 6:KEGG pathway analysis of target genes obtained from CNC networks
Category	Term	Count	%	Genes	List Total	Pop Hits	Pop Total	Fold Enrichment	Bonferroni	Benjamini	FDR	PValue	LgP	style
KEGG_PATHWAY	rno04360:Axon guidance	7	4.24242	PLXNC1, LIMK2, SEMA3E, SEMA3C, UNC5C, CXCL12, SLIT3	80	128	7780	5.31836	0.206844	0.206844	2.10736	0.00183748	2.73578	up
KEGG_PATHWAY	rno05200:Pathways in cancer	12	7.27273	EDNRB, COL4A1, FGF7, TGFBR1, ARNT2, PDGFRA, RUNX1T1, PDGFRB, FAS, BDKRB2, CXCL12, DAPK1	80	398	7780	2.93216	0.235975	0.125915	2.44346	0.00213387	2.67083	up
KEGG_PATHWAY	rno04668:TNF signaling pathway	6	3.63636	ICAM1, CSF1, FAS, CX3CL1, TNFAIP3, JUNB	80	109	7780	5.35321	0.459898	0.185623	5.50434	0.00487694	2.31185	up
KEGG_PATHWAY	rno04151:PI3K-Akt signaling pathway	10	6.06061	COL4A1, FGF7, ITGB8, CSF1, COMP, ITGA11, PDGFRA, PDGFRB, COL1A1, ANGPT2	80	339	7780	2.86873	0.593093	0.201318	7.932	0.00711088	2.14808	up
KEGG_PATHWAY	rno04512:ECM-receptor interaction	5	3.0303	COL4A1, ITGB8, COMP, ITGA11, COL1A1	80	89	7780	5.46348	0.795883	0.272261	13.5886	0.0125324	1.90197	up
KEGG_PATHWAY	rno05206:MicroRNAs in cancer	6	3.63636	RECK, PDGFRA, PIM1, PDGFRB, TIMP3, PLAU	80	143	7780	4.08042	0.848334	0.269733	15.9156	0.0148574	1.82806	up
KEGG_PATHWAY	rno04510:Focal adhesion	7	4.24242	COL4A1, ITGB8, COMP, ITGA11, PDGFRA, PDGFRB, COL1A1	80	210	7780	3.24167	0.91679	0.298966	20.4293	0.0195398	1.70908	up
KEGG_PATHWAY	rno04060:Cytokine-cytokine receptor interaction	7	4.24242	TGFBR1, CSF1, PDGFRA, PDGFRB, FAS, CX3CL1, CXCL12	80	216	7780	3.15162	0.940212	0.296804	22.8105	0.0221087	1.65544	up
KEGG_PATHWAY	rno04810:Regulation of actin cytoskeleton	7	4.24242	FGF7, LIMK2, ITGB8, ITGA11, PDGFRA, PDGFRB, BDKRB2	80	218	7780	3.12271	0.946795	0.278163	23.6336	0.0230137	1.63801	up
KEGG_PATHWAY	rno05164:Influenza A	6	3.63636	ICAM1, RSAD2, TLR3, FAS, MX2, STAT2	80	171	7780	3.41228	0.977213	0.314877	29.3593	0.0295666	1.5292	up
KEGG_PATHWAY	rno04020:Calcium signaling pathway	6	3.63636	CD38, EDNRB, GNA14, PDGFRA, PDGFRB, BDKRB2	80	185	7780	3.15405	0.993767	0.36974	37.2935	0.0394992	1.40341	up
KEGG_PATHWAY	rno03320:PPAR signaling pathway	4	2.42424	ACSL1, CYP27A1, FABP3, FADS2	80	77	7780	5.05195	0.996135	0.370594	39.9882	0.0431353	1.36517	up
KEGG_PATHWAY	rno04064:NF-kappa B signaling pathway	4	2.42424	ICAM1, TNFAIP3, CXCL12, PLAU	80	89	7780	4.37079	0.999663	0.459436	52.049	0.061495	1.21116	up
KEGG_PATHWAY	rno04978:Mineral absorption	3	1.81818	SLC11A2, VDR, CYBRD1	80	41	7780	7.11585	0.999782	0.452422	53.9269	0.064727	1.18891	up
KEGG_PATHWAY	rno05202:Transcriptional misregulation in cancer	5	3.0303	MAF, ARNT2, RUNX1T1, TSPAN7, PLAU	80	162	7780	3.00154	0.999979	0.512987	62.9125	0.0820851	1.08574	up
KEGG_PATHWAY	rno05231:Choline metabolism in cancer	4	2.42424	WASF3, PDGFRA, PDGFRB, GPCPD1	80	101	7780	3.85149	0.999982	0.494182	63.2967	0.08291	1.08139	up
KEGG_PATHWAY	rno05142:Chagas disease (American trypanosomiasis)	4	2.42424	GNA14, TGFBR1, FAS, BDKRB2	80	107	7780	3.63551	0.999996	0.521524	68.3924	0.0946707	1.02378	up
KEGG_PATHWAY	rno05206:MicroRNAs in cancer	7	6.25	PRKCA, EGFR, EZR, VEGFA, RDX, CDC25C, CDC25A	50	143	7780	7.61678	0.0338599	0.0338599	0.296887	0.00025325	-3.59645	down
KEGG_PATHWAY	rno04066:HIF-1 signaling pathway	6	5.35714	PRKCA, EGFR, PFKFB3, VEGFA, HK2, EGLN1	50	104	7780	8.97692	0.0610763	0.0310192	0.542496	0.000463283	-3.33415	down
KEGG_PATHWAY	rno05205:Proteoglycans in cancer	7	6.25	PRKCA, EGFR, EZR, TIAM1, VEGFA, ITGA2, RDX	50	201	7780	5.41891	0.187874	0.0670154	1.7802	0.00152898	-2.8156	down
KEGG_PATHWAY	rno04810:Regulation of actin cytoskeleton	7	6.25	EGFR, EZR, ITGA6, TIAM1, DIAPH3, ITGA2, RDX	50	218	7780	4.99633	0.269779	0.0755921	2.67735	0.00230915	-2.63655	down
KEGG_PATHWAY	rno04020:Calcium signaling pathway	5	4.46429	PRKCA, EGFR, SLC8A1, ATP2B4, NTSR1	50	185	7780	4.20541	0.98055	0.545237	28.8284	0.0285542	-1.54433	down
KEGG_PATHWAY	rno04510:Focal adhesion	5	4.46429	PRKCA, EGFR, ITGA6, VEGFA, ITGA2	50	210	7780	3.70476	0.997275	0.62626	39.9331	0.0424912	-1.3717	down
KEGG_PATHWAY	rno04151:PI3K-Akt signaling pathway	6	5.35714	PRKCA, EGFR, ITGA6, VEGFA, GYS1, ITGA2	50	339	7780	2.75398	0.999803	0.704389	52.1146	0.0608009	-1.21609	down
KEGG_PATHWAY	rno05230:Central carbon metabolism in cancer	3	2.67857	EGFR, HK2, SLC7A5	50	64	7780	7.29375	0.999814	0.658209	52.3516	0.0611977	-1.21327	down
KEGG_PATHWAY	rno04520:Adherens junction	3	2.67857	EGFR, PTPRJ, PTPN1	50	73	7780	6.39452	0.999982	0.702082	60.9649	0.0770087	-1.11346	down
