# Supplementary material for: Profiling the miRNA-mRNA-lncRNA interaction network in MSC osteoblast differentiation induced by (+)-cholesten-3-one
Source: BMC Genomics. 2018 Oct 29;19:783. doi: 10.1186/s12864-018-5155-2 (PMC6206902; doi:10.1186/s12864-018-5155-2)
Supplement: Supplementary file 6 — The core CNC networks were analysed based on the 29 mRNAs obtained from GO and KEGG pathway analyses. (XLSX 13 kb) [file 12864_2018_5155_MOESM6_ESM.xlsx]

## Sheet: Sheet1
Additional file 7:The core CNC networks analyze based on the 29 mRNAs obtained from GO and KEGG pathways analyze
entry1	style1	entry2	style2	relation
rno-miR-361-3p	down	Col1a1	up	miRNA-mRNA
rno-miR-423-5p	down	Col1a1	up	miRNA-mRNA
rno-miR-483-5p	down	Cxcl12	up	miRNA-mRNA
rno-miR-25-5p	down	Cxcl12	up	miRNA-mRNA
rno-miR-361-3p	down	Cxcl12	up	miRNA-mRNA
rno-miR-298-5p	down	Cxcl12	up	miRNA-mRNA
rno-miR-423-5p	down	Cxcl12	up	miRNA-mRNA
rno-miR-483-5p	down	Timp3	up	miRNA-mRNA
rno-miR-361-3p	down	Angpt2	up	miRNA-mRNA
rno-miR-666-5p	down	Junb	up	miRNA-mRNA
rno-miR-361-3p	down	Tgfbr1	up	miRNA-mRNA
rno-miR-298-5p	down	Tgfbr1	up	miRNA-mRNA
rno-miR-155-5p	down	Tgfbr1	up	miRNA-mRNA
rno-miR-365-5p	down	Csf1	up	miRNA-mRNA
rno-miR-184	down	Csf1	up	miRNA-mRNA
rno-miR-92b-5p	down	Fst	up	miRNA-mRNA
rno-miR-365-5p	down	Pdgfra	up	miRNA-mRNA
rno-miR-155-5p	down	Sema3c	up	miRNA-mRNA
rno-miR-298-5p	down	Fabp3	up	miRNA-mRNA
rno-miR-320-3p	down	Cx3cl1	up	miRNA-mRNA
rno-miR-361-3p	down	Cx3cl1	up	miRNA-mRNA
rno-miR-298-5p	down	Plau	up	miRNA-mRNA
rno-miR-155-5p	down	Ednrb	up	miRNA-mRNA
rno-miR-155-5p	down	Fgf7	up	miRNA-mRNA
rno-miR-320-3p	down	Arnt2	up	miRNA-mRNA
rno-miR-92b-5p	down	Arnt2	up	miRNA-mRNA
rno-miR-361-3p	down	Arnt2	up	miRNA-mRNA
rno-miR-365-5p	down	Arnt2	up	miRNA-mRNA
rno-miR-298-5p	down	Arnt2	up	miRNA-mRNA
rno-miR-483-5p	down	Vdr	up	miRNA-mRNA
rno-miR-92b-5p	down	Vdr	up	miRNA-mRNA
rno-miR-298-5p	down	Vdr	up	miRNA-mRNA
rno-miR-423-5p	down	Pim1	up	miRNA-mRNA
rno-miR-25-5p	down	Slc11a2	up	miRNA-mRNA
rno-miR-298-5p	down	Slc11a2	up	miRNA-mRNA
rno-miR-155-5p	down	Slc11a2	up	miRNA-mRNA
rno-miR-361-3p	down	Icam1	up	miRNA-mRNA
rno-miR-298-5p	down	Icam1	up	miRNA-mRNA
rno-miR-298-5p	down	Cd38	up	miRNA-mRNA
rno-miR-320-3p	down	Fas	up	miRNA-mRNA
rno-miR-298-5p	down	Rsad2	up	miRNA-mRNA
rno-miR-92b-5p	down	Reck	up	miRNA-mRNA
rno-miR-21-5p	down	Reck	up	miRNA-mRNA
rno-miR-361-3p	down	Comp	up	miRNA-mRNA
rno-miR-298-5p	down	Tlr3	up	miRNA-mRNA
rno-miR-423-5p	down	Dapk1	up	miRNA-mRNA
rno-miR-155-5p	down	Mgp	up	miRNA-mRNA
rno-miR-320-3p	down	Itga11	up	miRNA-mRNA
rno-miR-361-3p	down	chr1:103975170-103984617:+	up	miRNA-lncRNA
rno-miR-361-3p	down	chr1:211315093-211317715:+	up	miRNA-lncRNA
rno-miR-361-3p	down	chr1:232977176-232981418:+	up	miRNA-lncRNA
rno-miR-361-3p	down	chr1:83008445-83013551:+	up	miRNA-lncRNA
rno-miR-361-3p	down	chr1:99010778-99012014:+	up	miRNA-lncRNA
rno-miR-361-3p	down	chr10:104947556-104948325:-	up	miRNA-lncRNA
rno-miR-361-3p	down	chr10:2440171-2440738:+	up	miRNA-lncRNA
rno-miR-361-3p	down	chr11:7865402-7873655:+	up	miRNA-lncRNA
rno-miR-361-3p	down	chr12:39534802-39923400:+	up	miRNA-lncRNA
rno-miR-361-3p	down	chr13:78792709-78794553:+	up	miRNA-lncRNA
rno-miR-361-3p	down	chr14:85096719-85350278:-	up	miRNA-lncRNA
rno-miR-361-3p	down	chr16:10675011-10675618:-	up	miRNA-lncRNA
rno-miR-361-3p	down	chr16:31401201-31402130:+	up	miRNA-lncRNA
rno-miR-361-3p	down	chr16:48640800-48846423:-	up	miRNA-lncRNA
rno-miR-361-3p	down	chr17:26552920-26553530:-	up	miRNA-lncRNA
rno-miR-361-3p	down	chr18:62235281-62241266:-	up	miRNA-lncRNA
rno-miR-361-3p	down	chr2:207541281-207601761:+	up	miRNA-lncRNA
rno-miR-361-3p	down	chr20:6718394-7019683:-	up	miRNA-lncRNA
rno-miR-361-3p	down	chr20:6757583-6973299:+	up	miRNA-lncRNA
rno-miR-361-3p	down	chr20:6871711-7019684:+	up	miRNA-lncRNA
rno-miR-361-3p	down	chr3:10821069-10875655:+	up	miRNA-lncRNA
rno-miR-361-3p	down	chr3:14989181-14997170:-	up	miRNA-lncRNA
rno-miR-361-3p	down	chr3:178471759-178490162:+	up	miRNA-lncRNA
rno-miR-361-3p	down	chr4:179966561-179975438:-	up	miRNA-lncRNA
rno-miR-361-3p	down	chr4:224693583-224697430:-	up	miRNA-lncRNA
rno-miR-361-3p	down	chr5:141436783-141437264:-	up	miRNA-lncRNA
rno-miR-361-3p	down	chr6:134336972-134337804:+	up	miRNA-lncRNA
rno-miR-361-3p	down	chr6:8800450-8809627:-	up	miRNA-lncRNA
rno-miR-361-3p	down	chr7:18008055-18353138:-	up	miRNA-lncRNA
rno-miR-361-3p	down	chr9:35861864-35865531:+	up	miRNA-lncRNA
rno-miR-361-3p	down	chrX:75242222-75291529:-	up	miRNA-lncRNA
rno-miR-361-3p	down	XR_146737.1	up	miRNA-lncRNA
rno-miR-423-5p	down	chr1:229809406-229810016:+	up	miRNA-lncRNA
rno-miR-423-5p	down	chr12:39534802-39923400:+	up	miRNA-lncRNA
rno-miR-423-5p	down	chr13:78792709-78794553:+	up	miRNA-lncRNA
rno-miR-423-5p	down	chr13:79977271-79984422:+	up	miRNA-lncRNA
rno-miR-423-5p	down	chr14:2406051-2407044:-	up	miRNA-lncRNA
rno-miR-423-5p	down	chr14:85096719-85350278:-	up	miRNA-lncRNA
rno-miR-423-5p	down	chr15:112291742-112296307:-	up	miRNA-lncRNA
rno-miR-423-5p	down	chr16:19815933-19816400:+	up	miRNA-lncRNA
rno-miR-423-5p	down	chr16:48640800-48846423:-	up	miRNA-lncRNA
rno-miR-423-5p	down	chr17:72490007-72564002:+	up	miRNA-lncRNA
rno-miR-423-5p	down	chr2:207541281-207601761:+	up	miRNA-lncRNA
rno-miR-423-5p	down	chr20:34384435-34385673:-	up	miRNA-lncRNA
rno-miR-423-5p	down	chr20:6718394-7019683:-	up	miRNA-lncRNA
rno-miR-423-5p	down	chr20:6757583-6973299:+	up	miRNA-lncRNA
rno-miR-423-5p	down	chr20:6871711-7019684:+	up	miRNA-lncRNA
rno-miR-423-5p	down	chr3:10821069-10875655:+	up	miRNA-lncRNA
rno-miR-423-5p	down	chr3:125628491-125661519:-	up	miRNA-lncRNA
rno-miR-423-5p	down	chr3:14989181-14997170:-	up	miRNA-lncRNA
rno-miR-423-5p	down	chr3:178471759-178490162:+	up	miRNA-lncRNA
rno-miR-423-5p	down	chr4:179966561-179975438:-	up	miRNA-lncRNA
rno-miR-423-5p	down	chr4:191494353-191501420:+	up	miRNA-lncRNA
rno-miR-423-5p	down	chr5:146654265-146658925:-	up	miRNA-lncRNA
rno-miR-423-5p	down	chr5:31796955-31797961:+	up	miRNA-lncRNA
rno-miR-423-5p	down	chr6:8800450-8809627:-	up	miRNA-lncRNA
rno-miR-423-5p	down	chr7:18008055-18353138:-	up	miRNA-lncRNA
rno-miR-423-5p	down	chr8:6737545-6738181:-	up	miRNA-lncRNA
rno-miR-423-5p	down	chr9:10969341-10970034:-	up	miRNA-lncRNA
rno-miR-423-5p	down	chrX:75242222-75291529:-	up	miRNA-lncRNA
rno-miR-423-5p	down	NR_002597.1	up	miRNA-lncRNA
rno-miR-423-5p	down	NR_046239.1	up	miRNA-lncRNA
rno-miR-423-5p	down	NR_046246.1	up	miRNA-lncRNA
rno-miR-423-5p	down	XR_146737.1	up	miRNA-lncRNA
rno-miR-483-5p	down	chr1:194713998-194719881:-	up	miRNA-lncRNA
rno-miR-483-5p	down	chr1:194713998-194720841:-	up	miRNA-lncRNA
rno-miR-483-5p	down	chr12:39534802-39923400:+	up	miRNA-lncRNA
rno-miR-483-5p	down	chr14:85096719-85350278:-	up	miRNA-lncRNA
rno-miR-483-5p	down	chr16:48640800-48846423:-	up	miRNA-lncRNA
rno-miR-483-5p	down	chr17:72490007-72564002:+	up	miRNA-lncRNA
rno-miR-483-5p	down	chr2:207541281-207601761:+	up	miRNA-lncRNA
rno-miR-483-5p	down	chr20:6718394-7019683:-	up	miRNA-lncRNA
rno-miR-483-5p	down	chr20:6757583-6973299:+	up	miRNA-lncRNA
rno-miR-483-5p	down	chr20:6871711-7019684:+	up	miRNA-lncRNA
rno-miR-483-5p	down	chr3:14989181-14997170:-	up	miRNA-lncRNA
rno-miR-483-5p	down	chr7:18008055-18353138:-	up	miRNA-lncRNA
rno-miR-25-5p	down	chr1:211315093-211317715:+	up	miRNA-lncRNA
rno-miR-25-5p	down	chr1:232977176-232981418:+	up	miRNA-lncRNA
rno-miR-25-5p	down	chr10:48664192-48665064:+	up	miRNA-lncRNA
rno-miR-25-5p	down	chr12:39534802-39923400:+	up	miRNA-lncRNA
rno-miR-25-5p	down	chr12:50343445-50343855:+	up	miRNA-lncRNA
rno-miR-25-5p	down	chr14:85096719-85350278:-	up	miRNA-lncRNA
rno-miR-25-5p	down	chr16:48640800-48846423:-	up	miRNA-lncRNA
rno-miR-25-5p	down	chr17:72490007-72564002:+	up	miRNA-lncRNA
rno-miR-25-5p	down	chr2:207541281-207601761:+	up	miRNA-lncRNA
rno-miR-25-5p	down	chr20:6718394-7019683:-	up	miRNA-lncRNA
rno-miR-25-5p	down	chr20:6757583-6973299:+	up	miRNA-lncRNA
rno-miR-25-5p	down	chr20:6871711-7019684:+	up	miRNA-lncRNA
rno-miR-25-5p	down	chr3:10821069-10875655:+	up	miRNA-lncRNA
rno-miR-25-5p	down	chr3:178471759-178490162:+	up	miRNA-lncRNA
rno-miR-25-5p	down	chr4:191494353-191501420:+	up	miRNA-lncRNA
rno-miR-25-5p	down	chr4:224693583-224697430:-	up	miRNA-lncRNA
rno-miR-25-5p	down	chr6:51465062-51465856:-	up	miRNA-lncRNA
rno-miR-25-5p	down	chr7:18008055-18353138:-	up	miRNA-lncRNA
rno-miR-25-5p	down	chrX:107409446-107410071:+	up	miRNA-lncRNA
rno-miR-25-5p	down	chrX:75242222-75291529:-	up	miRNA-lncRNA
rno-miR-25-5p	down	NR_046239.1	up	miRNA-lncRNA
rno-miR-25-5p	down	XR_146737.1	up	miRNA-lncRNA
rno-miR-298-5p	down	chr1:103975170-103984617:+	up	miRNA-lncRNA
rno-miR-298-5p	down	chr1:103976961-103984632:+	up	miRNA-lncRNA
rno-miR-298-5p	down	chr1:194713998-194719881:-	up	miRNA-lncRNA
rno-miR-298-5p	down	chr1:194713998-194720841:-	up	miRNA-lncRNA
rno-miR-298-5p	down	chr1:206299224-206299869:-	up	miRNA-lncRNA
rno-miR-298-5p	down	chr10:15262090-15263558:-	up	miRNA-lncRNA
rno-miR-298-5p	down	chr10:55234821-55237889:+	up	miRNA-lncRNA
rno-miR-298-5p	down	chr11:7865402-7873655:+	up	miRNA-lncRNA
rno-miR-298-5p	down	chr12:39534802-39923400:+	up	miRNA-lncRNA
rno-miR-298-5p	down	chr13:79977271-79984422:+	up	miRNA-lncRNA
rno-miR-298-5p	down	chr14:85096719-85350278:-	up	miRNA-lncRNA
rno-miR-298-5p	down	chr15:112291742-112296307:-	up	miRNA-lncRNA
rno-miR-298-5p	down	chr16:48640800-48846423:-	up	miRNA-lncRNA
rno-miR-298-5p	down	chr17:72490007-72564002:+	up	miRNA-lncRNA
rno-miR-298-5p	down	chr18:62235281-62241266:-	up	miRNA-lncRNA
rno-miR-298-5p	down	chr2:207541281-207601761:+	up	miRNA-lncRNA
rno-miR-298-5p	down	chr2:246187424-246188431:+	up	miRNA-lncRNA
rno-miR-298-5p	down	chr20:6718394-7019683:-	up	miRNA-lncRNA
rno-miR-298-5p	down	chr20:6757583-6973299:+	up	miRNA-lncRNA
rno-miR-298-5p	down	chr20:6871711-7019684:+	up	miRNA-lncRNA
rno-miR-298-5p	down	chr3:10821069-10875655:+	up	miRNA-lncRNA
rno-miR-298-5p	down	chr3:125628491-125661519:-	up	miRNA-lncRNA
rno-miR-298-5p	down	chr3:129317512-129317910:+	up	miRNA-lncRNA
rno-miR-298-5p	down	chr3:14989181-14997170:-	up	miRNA-lncRNA
rno-miR-298-5p	down	chr3:178471759-178490162:+	up	miRNA-lncRNA
rno-miR-298-5p	down	chr4:149872503-149873230:+	up	miRNA-lncRNA
rno-miR-298-5p	down	chr4:179966561-179975438:-	up	miRNA-lncRNA
rno-miR-298-5p	down	chr4:191494353-191501420:+	up	miRNA-lncRNA
rno-miR-298-5p	down	chr6:51465062-51465856:-	up	miRNA-lncRNA
rno-miR-298-5p	down	chr6:8800450-8809627:-	up	miRNA-lncRNA
rno-miR-298-5p	down	chr7:18008055-18353138:-	up	miRNA-lncRNA
rno-miR-298-5p	down	chr9:35861864-35865531:+	up	miRNA-lncRNA
rno-miR-298-5p	down	NR_046239.1	up	miRNA-lncRNA
rno-miR-298-5p	down	XR_086062.1	up	miRNA-lncRNA
rno-miR-298-5p	down	XR_145872.1	up	miRNA-lncRNA
rno-miR-298-5p	down	XR_146737.1	up	miRNA-lncRNA
rno-miR-666-5p	down	chr11:58470572-58470981:-	up	miRNA-lncRNA
rno-miR-666-5p	down	chr12:39534802-39923400:+	up	miRNA-lncRNA
rno-miR-666-5p	down	chr14:85096719-85350278:-	up	miRNA-lncRNA
rno-miR-666-5p	down	chr16:48640800-48846423:-	up	miRNA-lncRNA
rno-miR-666-5p	down	chr17:72490007-72564002:+	up	miRNA-lncRNA
rno-miR-666-5p	down	chr20:6718394-7019683:-	up	miRNA-lncRNA
rno-miR-666-5p	down	chr20:6757583-6973299:+	up	miRNA-lncRNA
rno-miR-666-5p	down	chr20:6871711-7019684:+	up	miRNA-lncRNA
rno-miR-666-5p	down	chr3:178471759-178490162:+	up	miRNA-lncRNA
rno-miR-666-5p	down	chr6:676977-677392:+	up	miRNA-lncRNA
rno-miR-666-5p	down	chr6:8800450-8809627:-	up	miRNA-lncRNA
rno-miR-666-5p	down	chr7:18008055-18353138:-	up	miRNA-lncRNA
rno-miR-666-5p	down	chrX:107409446-107410071:+	up	miRNA-lncRNA
rno-miR-666-5p	down	NR_046239.1	up	miRNA-lncRNA
rno-miR-155-5p	down	chr1:83008445-83013551:+	up	miRNA-lncRNA
rno-miR-155-5p	down	chr12:39534802-39923400:+	up	miRNA-lncRNA
rno-miR-155-5p	down	chr13:78792709-78794553:+	up	miRNA-lncRNA
rno-miR-155-5p	down	chr13:79977271-79984422:+	up	miRNA-lncRNA
rno-miR-155-5p	down	chr14:85096719-85350278:-	up	miRNA-lncRNA
rno-miR-155-5p	down	chr16:48640800-48846423:-	up	miRNA-lncRNA
rno-miR-155-5p	down	chr2:207541281-207601761:+	up	miRNA-lncRNA
rno-miR-155-5p	down	chr2:47054270-47058287:-	up	miRNA-lncRNA
rno-miR-155-5p	down	chr20:6718394-7019683:-	up	miRNA-lncRNA
rno-miR-155-5p	down	chr20:6757583-6973299:+	up	miRNA-lncRNA
rno-miR-155-5p	down	chr20:6871711-7019684:+	up	miRNA-lncRNA
rno-miR-155-5p	down	chr3:125628491-125661519:-	up	miRNA-lncRNA
rno-miR-155-5p	down	chr7:18008055-18353138:-	up	miRNA-lncRNA
rno-miR-155-5p	down	chrX:75242222-75291529:-	up	miRNA-lncRNA
rno-miR-365-5p	down	chr1:103975170-103984617:+	up	miRNA-lncRNA
rno-miR-365-5p	down	chr1:103976961-103984632:+	up	miRNA-lncRNA
rno-miR-365-5p	down	chr1:232977176-232981418:+	up	miRNA-lncRNA
rno-miR-365-5p	down	chr11:7865402-7873655:+	up	miRNA-lncRNA
rno-miR-365-5p	down	chr12:39534802-39923400:+	up	miRNA-lncRNA
rno-miR-365-5p	down	chr13:79977271-79984422:+	up	miRNA-lncRNA
rno-miR-365-5p	down	chr14:85096719-85350278:-	up	miRNA-lncRNA
rno-miR-365-5p	down	chr16:48640800-48846423:-	up	miRNA-lncRNA
rno-miR-365-5p	down	chr17:72490007-72564002:+	up	miRNA-lncRNA
rno-miR-365-5p	down	chr2:207541281-207601761:+	up	miRNA-lncRNA
rno-miR-365-5p	down	chr20:6718394-7019683:-	up	miRNA-lncRNA
rno-miR-365-5p	down	chr20:6757583-6973299:+	up	miRNA-lncRNA
rno-miR-365-5p	down	chr20:6871711-7019684:+	up	miRNA-lncRNA
rno-miR-365-5p	down	chr3:10821069-10875655:+	up	miRNA-lncRNA
rno-miR-365-5p	down	chr3:125628491-125661519:-	up	miRNA-lncRNA
rno-miR-365-5p	down	chr4:179966561-179975438:-	up	miRNA-lncRNA
rno-miR-365-5p	down	chr7:18008055-18353138:-	up	miRNA-lncRNA
rno-miR-365-5p	down	chrX:75242222-75291529:-	up	miRNA-lncRNA
rno-miR-365-5p	down	XR_146737.1	up	miRNA-lncRNA
rno-miR-184	down	chr12:39534802-39923400:+	up	miRNA-lncRNA
rno-miR-184	down	chr14:85096719-85350278:-	up	miRNA-lncRNA
rno-miR-184	down	chr16:48640800-48846423:-	up	miRNA-lncRNA
rno-miR-184	down	chr20:6718394-7019683:-	up	miRNA-lncRNA
rno-miR-184	down	chr20:6757583-6973299:+	up	miRNA-lncRNA
rno-miR-184	down	chr20:6871711-7019684:+	up	miRNA-lncRNA
rno-miR-184	down	chr3:178471759-178490162:+	up	miRNA-lncRNA
rno-miR-184	down	chr4:191494353-191501420:+	up	miRNA-lncRNA
rno-miR-184	down	chr5:139483537-139484046:+	up	miRNA-lncRNA
rno-miR-184	down	chr5:146654265-146658925:-	up	miRNA-lncRNA
rno-miR-184	down	chr6:8800450-8809627:-	up	miRNA-lncRNA
rno-miR-184	down	chr7:24102171-24102619:-	up	miRNA-lncRNA
rno-miR-92b-5p	down	chr12:39534802-39923400:+	up	miRNA-lncRNA
rno-miR-92b-5p	down	chr13:79977271-79984422:+	up	miRNA-lncRNA
rno-miR-92b-5p	down	chr14:85096719-85350278:-	up	miRNA-lncRNA
rno-miR-92b-5p	down	chr16:20525227-20526605:+	up	miRNA-lncRNA
rno-miR-92b-5p	down	chr16:48640800-48846423:-	up	miRNA-lncRNA
rno-miR-92b-5p	down	chr17:72490007-72564002:+	up	miRNA-lncRNA
rno-miR-92b-5p	down	chr20:6718394-7019683:-	up	miRNA-lncRNA
rno-miR-92b-5p	down	chr20:6757583-6973299:+	up	miRNA-lncRNA
rno-miR-92b-5p	down	chr20:6871711-7019684:+	up	miRNA-lncRNA
rno-miR-92b-5p	down	chr3:10821069-10875655:+	up	miRNA-lncRNA
rno-miR-92b-5p	down	chr3:125628491-125661519:-	up	miRNA-lncRNA
rno-miR-92b-5p	down	chr3:14989181-14997170:-	up	miRNA-lncRNA
rno-miR-92b-5p	down	chr3:178471759-178490162:+	up	miRNA-lncRNA
rno-miR-92b-5p	down	chr4:191494353-191501420:+	up	miRNA-lncRNA
rno-miR-92b-5p	down	chr8:6737545-6738181:-	up	miRNA-lncRNA
rno-miR-92b-5p	down	NR_046239.1	up	miRNA-lncRNA
rno-miR-92b-5p	down	NR_046246.1	up	miRNA-lncRNA
rno-miR-320-3p	down	chr1:103975170-103984617:+	up	miRNA-lncRNA
rno-miR-320-3p	down	chr1:103976961-103984632:+	up	miRNA-lncRNA
rno-miR-320-3p	down	chr1:232977176-232981418:+	up	miRNA-lncRNA
rno-miR-320-3p	down	chr10:37797860-37798207:-	up	miRNA-lncRNA
rno-miR-320-3p	down	chr11:7865402-7873655:+	up	miRNA-lncRNA
rno-miR-320-3p	down	chr12:39534802-39923400:+	up	miRNA-lncRNA
rno-miR-320-3p	down	chr14:85096719-85350278:-	up	miRNA-lncRNA
rno-miR-320-3p	down	chr16:20525227-20526605:+	up	miRNA-lncRNA
rno-miR-320-3p	down	chr16:48640800-48846423:-	up	miRNA-lncRNA
rno-miR-320-3p	down	chr17:72490007-72564002:+	up	miRNA-lncRNA
rno-miR-320-3p	down	chr18:62235281-62241266:-	up	miRNA-lncRNA
rno-miR-320-3p	down	chr2:207541281-207601761:+	up	miRNA-lncRNA
rno-miR-320-3p	down	chr20:6718394-7019683:-	up	miRNA-lncRNA
rno-miR-320-3p	down	chr20:6757583-6973299:+	up	miRNA-lncRNA
rno-miR-320-3p	down	chr20:6871711-7019684:+	up	miRNA-lncRNA
rno-miR-320-3p	down	chr3:10821069-10875655:+	up	miRNA-lncRNA
rno-miR-320-3p	down	chr3:125628491-125661519:-	up	miRNA-lncRNA
rno-miR-320-3p	down	chr3:14989181-14997170:-	up	miRNA-lncRNA
rno-miR-320-3p	down	chr4:179966561-179975438:-	up	miRNA-lncRNA
rno-miR-320-3p	down	chr5:146654265-146658925:-	up	miRNA-lncRNA
rno-miR-320-3p	down	chr6:8800450-8809627:-	up	miRNA-lncRNA
rno-miR-320-3p	down	chr7:141240894-141242157:+	up	miRNA-lncRNA
rno-miR-320-3p	down	chr7:18008055-18353138:-	up	miRNA-lncRNA
rno-miR-320-3p	down	chrX:75242222-75291529:-	up	miRNA-lncRNA
rno-miR-21-5p	down	chr12:39534802-39923400:+	up	miRNA-lncRNA
rno-miR-21-5p	down	chr14:85096719-85350278:-	up	miRNA-lncRNA
rno-miR-21-5p	down	chr16:48640800-48846423:-	up	miRNA-lncRNA
rno-miR-21-5p	down	chr20:6718394-7019683:-	up	miRNA-lncRNA
rno-miR-21-5p	down	chr20:6757583-6973299:+	up	miRNA-lncRNA
rno-miR-21-5p	down	chr7:18008055-18353138:-	up	miRNA-lncRNA
rno-miR-21-5p	down	chrX:66202540-66206738:+	up	miRNA-lncRNA
rno-miR-21-5p	down	chrX:75242222-75291529:-	up	miRNA-lncRNA
