# Supplementary material for: Profiling the miRNA-mRNA-lncRNA interaction network in MSC osteoblast differentiation induced by (+)-cholesten-3-one
Source: BMC Genomics. 2018 Oct 29;19:783. doi: 10.1186/s12864-018-5155-2 (PMC6206902; doi:10.1186/s12864-018-5155-2)
Supplement: Supplementary file 7 — Core CNC network analyses based on the online databases. (XLSX 42 kb) [file 12864_2018_5155_MOESM7_ESM.xlsx]

## Sheet: Sheet1
Additional file 8:The sub-core CNC networks analyze based on the online databases
entry1	style1	entry2	style2	relation
rno-miR-483-5p	down	Vdr	up	miRNA-mRNA
rno-miR-92b-5p	down	Vdr	up	miRNA-mRNA
rno-miR-92b-5p	down	Fst	up	miRNA-mRNA
rno-miR-298-5p	down	Vdr	up	miRNA-mRNA
rno-miR-298-5p	down	Fabp3	up	miRNA-mRNA
rno-miR-298-5p	down	Cd38	up	miRNA-mRNA
rno-miR-155-5p	down	Mgp	up	miRNA-mRNA
rno-miR-361-3p	down	Col1a1	up	miRNA-mRNA
rno-miR-92b-5p	down	NR_046239.1	up	miRNA-lncRNA
rno-miR-92b-5p	down	NR_046246.1	up	miRNA-lncRNA
rno-miR-298-5p	down	NR_046239.1	up	miRNA-lncRNA
rno-miR-298-5p	down	XR_086062.1	up	miRNA-lncRNA
rno-miR-298-5p	down	XR_145872.1	up	miRNA-lncRNA
rno-miR-298-5p	down	XR_146737.1	up	miRNA-lncRNA
rno-miR-361-3p	down	XR_146737.1	up	miRNA-lncRNA
